# Supplementary material for: A novel TF molecular switch-mechanism found in two contrasting ecotypes of a psammophyte, Agriophyllum squarrosum, in regulating transcriptional drought memory
Source: BMC Plant Biol. 2023 Mar 30;23:167. doi: 10.1186/s12870-023-04154-6 (PMC10061855; doi:10.1186/s12870-023-04154-6)
Supplement: Supplementary file 1 — Supplementary Material 1 [file 12870_2023_4154_MOESM1_ESM.xlsx]

## Sheet: Additional File 1
Additional File 1 Statistics of transcriptome sequencing, assembly, and annotation
Statistics of clean data of the 12 samples							Assemebly		Annotation
Sample	ReadSum	GC(%)	Q20(%)	Q30(%)	Reads aligned	Aligned%	Quality	Length(bp)/No.	Database	Annotated No.
AEX_R0_1	22748341	44.84	98.01	94.04	14071128	0.6186	N10 Length	4798	Nr	31170
AEX_R0_2	22862609	44.9	98.15	94.38	14894449	0.6515	N20 Length	3476	SwissProt	21052
WW_R0_1	23065322	44.85	98.04	94.14	14310235	0.6204	N30 Length	2792	COG	12093
WW_R0_2	23206025	45.1	98.04	94.12	14122533	0.6086	N40 Length	2320	KOG	17337
AEX_S1_1	25608363	44.16	98.14	94.35	16066614	0.6274	N50 Length	1884	GO	19715
AEX_S1_2	27812191	44.43	98.05	94.13	17633880	0.634	No. of unigenes	52925	KEGG	29712
WW_S1_1	22951364	44.74	98.18	94.47	14249539	0.6209	Median contig length	579	Pfam	19920
WW_S1_2	27131422	44.61	98.11	94.27	16766133	0.618	Max length	91367	Annotated genes	32488
AEX_S3_1	23105155	46.16	98.07	94.2	14986412	0.6486	Min length	301	Novel genes	20734
AEX_S3_2	22369475	44.87	98.02	94.08	15024428	0.6716	Mean Length	1096.2
WW_S3_1	22691745	44.74	98.15	94.35	15053480	0.6634	Total Length	58016159
WW_S3_2	25699883	43.69	97.94	93.89	16828250	0.6548
Average	2.41043e+07	44.7575	98.075	94.2017	1.53339e+07	0.636483
