# Supplementary material for: A novel TF molecular switch-mechanism found in two contrasting ecotypes of a psammophyte, Agriophyllum squarrosum, in regulating transcriptional drought memory
Source: BMC Plant Biol. 2023 Mar 30;23:167. doi: 10.1186/s12870-023-04154-6 (PMC10061855; doi:10.1186/s12870-023-04154-6)
Supplement: Supplementary file 7 — Supplementary Material 7 [file 12870_2023_4154_MOESM7_ESM.xlsx]

## Sheet: Additional File 7
Additional File 7 List of the four DMG expression patterns in the two ecotypes
AEX[+/+]	AEX[-/-]	AEX[+/-]	AEX[-/+]	WW[+/+]	WW[-/-]	WW[+/-]	WW[-/+]
TRINITY_DN74837_c1_g2	TRINITY_DN75343_c1_g2	TRINITY_DN74332_c3_g4	TRINITY_DN63355_c0_g1	TRINITY_DN75612_c0_g2	TRINITY_DN67893_c0_g1	TRINITY_DN74332_c3_g4	TRINITY_DN76236_c1_g2
TRINITY_DN72921_c0_g1	TRINITY_DN66528_c0_g1	TRINITY_DN67412_c0_g1	TRINITY_DN74717_c2_g5	TRINITY_DN62985_c0_g1	TRINITY_DN74499_c2_g4	TRINITY_DN74132_c0_g7	TRINITY_DN63355_c0_g1
TRINITY_DN72143_c0_g4	TRINITY_DN69826_c0_g2	TRINITY_DN73731_c1_g2	TRINITY_DN73016_c0_g2	TRINITY_DN75425_c0_g1	TRINITY_DN71354_c1_g1	TRINITY_DN72969_c1_g5	TRINITY_DN72552_c1_g3
TRINITY_DN64506_c0_g1	TRINITY_DN70264_c1_g1	TRINITY_DN71808_c0_g1	TRINITY_DN74966_c1_g4	TRINITY_DN72291_c2_g3	TRINITY_DN75702_c3_g4	TRINITY_DN74578_c3_g1	TRINITY_DN67639_c0_g1
TRINITY_DN72422_c1_g5	TRINITY_DN74104_c0_g1	TRINITY_DN68517_c0_g1	TRINITY_DN75425_c0_g1	TRINITY_DN72143_c0_g4	TRINITY_DN76524_c1_g1	TRINITY_DN76466_c0_g1	TRINITY_DN73016_c0_g2
TRINITY_DN75405_c2_g2	TRINITY_DN71917_c4_g1	TRINITY_DN76466_c0_g1	TRINITY_DN71318_c1_g2	TRINITY_DN68236_c0_g1	TRINITY_DN74819_c0_g3	TRINITY_DN74735_c1_g3	TRINITY_DN74966_c1_g4
TRINITY_DN70511_c6_g1	TRINITY_DN69687_c0_g2	TRINITY_DN74938_c4_g2	TRINITY_DN74001_c0_g1	TRINITY_DN64506_c0_g1	TRINITY_DN64763_c0_g1	TRINITY_DN74938_c4_g2	TRINITY_DN77104_c3_g1
TRINITY_DN76035_c3_g1	TRINITY_DN67169_c0_g1	TRINITY_DN75159_c0_g3	TRINITY_DN72995_c0_g1	TRINITY_DN68806_c0_g1	TRINITY_DN69664_c0_g1	TRINITY_DN75159_c0_g3	TRINITY_DN73746_c4_g1
TRINITY_DN74997_c1_g2	TRINITY_DN64490_c0_g1	TRINITY_DN74835_c0_g2	TRINITY_DN72113_c1_g1	TRINITY_DN76591_c0_g6	TRINITY_DN69826_c0_g2	TRINITY_DN73686_c1_g1	TRINITY_DN73739_c0_g2
TRINITY_DN65208_c0_g1	TRINITY_DN74224_c3_g1	TRINITY_DN74650_c0_g1	TRINITY_DN71546_c11_g1	TRINITY_DN65690_c0_g1	TRINITY_DN23143_c0_g1	TRINITY_DN73034_c2_g1	TRINITY_DN74016_c2_g2
TRINITY_DN76591_c0_g6	TRINITY_DN74404_c0_g2	TRINITY_DN68970_c0_g1	TRINITY_DN73017_c1_g2	TRINITY_DN73542_c2_g1	TRINITY_DN68473_c0_g1	TRINITY_DN76762_c7_g2	TRINITY_DN73234_c1_g1
TRINITY_DN72366_c0_g3	TRINITY_DN75058_c1_g2	TRINITY_DN66398_c0_g1	TRINITY_DN76017_c2_g1	TRINITY_DN76231_c2_g1	TRINITY_DN75523_c0_g1	TRINITY_DN75392_c1_g2	TRINITY_DN76382_c1_g3
TRINITY_DN74642_c0_g3	TRINITY_DN69813_c0_g1	TRINITY_DN66929_c0_g1	TRINITY_DN74796_c1_g1	TRINITY_DN71810_c2_g3	TRINITY_DN64490_c0_g1	TRINITY_DN72851_c1_g1	TRINITY_DN75336_c1_g1
TRINITY_DN73542_c2_g1	TRINITY_DN74931_c4_g2	TRINITY_DN73686_c1_g1	TRINITY_DN69529_c0_g1	TRINITY_DN73262_c2_g2	TRINITY_DN76725_c2_g1	TRINITY_DN68832_c0_g1	TRINITY_DN72113_c1_g1
TRINITY_DN73702_c5_g1	TRINITY_DN73633_c1_g2	TRINITY_DN73034_c2_g1	TRINITY_DN76430_c0_g1	TRINITY_DN73046_c1_g4	TRINITY_DN70330_c2_g1	TRINITY_DN71365_c0_g1	TRINITY_DN73017_c1_g2
TRINITY_DN73046_c1_g4	TRINITY_DN73335_c0_g5	TRINITY_DN76762_c7_g2	TRINITY_DN72676_c3_g3	TRINITY_DN67071_c0_g1	TRINITY_DN74621_c0_g1	TRINITY_DN70672_c6_g3	TRINITY_DN76017_c2_g1
TRINITY_DN67982_c0_g1	TRINITY_DN76011_c2_g3	TRINITY_DN75392_c1_g2	TRINITY_DN63315_c0_g1	TRINITY_DN71908_c0_g1	TRINITY_DN66865_c0_g1	TRINITY_DN74628_c1_g5	TRINITY_DN69529_c0_g1
TRINITY_DN70742_c5_g2	TRINITY_DN74809_c6_g1	TRINITY_DN73521_c1_g1	TRINITY_DN74414_c2_g5	TRINITY_DN76035_c3_g5	TRINITY_DN68858_c0_g1	TRINITY_DN74444_c0_g1	TRINITY_DN72676_c3_g3
TRINITY_DN74493_c1_g1	TRINITY_DN72748_c2_g1	TRINITY_DN68910_c0_g1	TRINITY_DN71140_c0_g3	TRINITY_DN67410_c0_g2	TRINITY_DN74553_c3_g2	TRINITY_DN71921_c1_g1	TRINITY_DN64936_c0_g1
TRINITY_DN74749_c1_g2	TRINITY_DN66532_c0_g1	TRINITY_DN72851_c1_g1	TRINITY_DN70678_c7_g1	TRINITY_DN67982_c0_g1	TRINITY_DN76228_c0_g1	TRINITY_DN75719_c1_g1	TRINITY_DN74286_c2_g2
TRINITY_DN76534_c3_g1	TRINITY_DN75686_c2_g2	TRINITY_DN68832_c0_g1	TRINITY_DN76625_c1_g2	TRINITY_DN68412_c0_g1	TRINITY_DN3134_c0_g1	TRINITY_DN69731_c0_g1	TRINITY_DN76607_c0_g1
TRINITY_DN74849_c1_g3	TRINITY_DN73695_c0_g1	TRINITY_DN71700_c2_g3	TRINITY_DN76607_c0_g1	TRINITY_DN74749_c1_g2	TRINITY_DN69771_c0_g1	TRINITY_DN75732_c4_g1	TRINITY_DN75137_c0_g3
TRINITY_DN67259_c0_g1	TRINITY_DN81278_c0_g1	TRINITY_DN71365_c0_g1	TRINITY_DN65198_c0_g1	TRINITY_DN70043_c3_g1	TRINITY_DN68607_c0_g1	TRINITY_DN71986_c3_g1	TRINITY_DN75347_c1_g2
TRINITY_DN68823_c0_g1	TRINITY_DN69514_c0_g1	TRINITY_DN73079_c0_g1	TRINITY_DN75137_c0_g3	TRINITY_DN75436_c1_g1	TRINITY_DN75058_c1_g2	TRINITY_DN67669_c0_g1	TRINITY_DN72845_c3_g2
TRINITY_DN74638_c0_g5	TRINITY_DN62720_c0_g1	TRINITY_DN76450_c2_g1	TRINITY_DN73812_c0_g1	TRINITY_DN72638_c0_g1	TRINITY_DN69953_c0_g1	TRINITY_DN71133_c3_g2	TRINITY_DN70095_c0_g1
TRINITY_DN74950_c1_g1	TRINITY_DN67667_c0_g1	TRINITY_DN64315_c0_g1	TRINITY_DN70259_c0_g1	TRINITY_DN61082_c0_g1	TRINITY_DN69813_c0_g1	TRINITY_DN77113_c1_g1	TRINITY_DN73812_c0_g1
TRINITY_DN75745_c3_g1	TRINITY_DN69773_c0_g1	TRINITY_DN70672_c6_g3	TRINITY_DN75101_c0_g3	TRINITY_DN71068_c0_g3	TRINITY_DN73510_c1_g3	TRINITY_DN73714_c0_g6	TRINITY_DN70259_c0_g1
TRINITY_DN71068_c0_g3	TRINITY_DN74053_c0_g1	TRINITY_DN76641_c3_g1	TRINITY_DN74672_c3_g1	TRINITY_DN76221_c1_g1	TRINITY_DN68581_c0_g2	TRINITY_DN72884_c3_g3	TRINITY_DN74470_c3_g1
TRINITY_DN76143_c1_g2	TRINITY_DN76863_c1_g1	TRINITY_DN75459_c0_g1	TRINITY_DN72760_c4_g1	TRINITY_DN67745_c0_g1	TRINITY_DN67593_c0_g1	TRINITY_DN75551_c1_g2	TRINITY_DN65944_c0_g1
TRINITY_DN67745_c0_g1	TRINITY_DN76069_c0_g3	TRINITY_DN74628_c1_g5	TRINITY_DN76225_c0_g3	TRINITY_DN67792_c0_g1	TRINITY_DN74108_c1_g4	TRINITY_DN71179_c0_g2	TRINITY_DN67465_c0_g1
TRINITY_DN67792_c0_g1	TRINITY_DN70458_c0_g1	TRINITY_DN71592_c0_g1	TRINITY_DN76995_c2_g2	TRINITY_DN74041_c0_g1	TRINITY_DN77003_c2_g3	TRINITY_DN74676_c0_g2	TRINITY_DN67196_c0_g1
TRINITY_DN70422_c0_g1	TRINITY_DN75386_c3_g1	TRINITY_DN75716_c1_g5	TRINITY_DN70610_c1_g1	TRINITY_DN72692_c2_g1	TRINITY_DN73633_c1_g2	TRINITY_DN73899_c2_g1	TRINITY_DN68937_c0_g2
TRINITY_DN68704_c0_g1	TRINITY_DN76474_c0_g5	TRINITY_DN71921_c1_g1	TRINITY_DN72823_c0_g1	TRINITY_DN72848_c2_g4	TRINITY_DN71254_c0_g1	TRINITY_DN75270_c0_g2	TRINITY_DN69380_c0_g1
TRINITY_DN70602_c2_g1	TRINITY_DN69024_c0_g1	TRINITY_DN75719_c1_g1	TRINITY_DN70053_c0_g1	TRINITY_DN76304_c0_g1	TRINITY_DN66246_c0_g1	TRINITY_DN72041_c2_g1	TRINITY_DN70053_c0_g1
TRINITY_DN73665_c1_g1	TRINITY_DN76634_c6_g1	TRINITY_DN75975_c0_g2	TRINITY_DN74000_c1_g1	TRINITY_DN68379_c0_g1	TRINITY_DN68015_c0_g2	TRINITY_DN75719_c1_g2	TRINITY_DN73465_c0_g1
TRINITY_DN68118_c0_g1	TRINITY_DN71779_c2_g1	TRINITY_DN68236_c0_g1	TRINITY_DN74595_c1_g1	TRINITY_DN71513_c6_g1	TRINITY_DN71358_c2_g4	TRINITY_DN73062_c0_g4	TRINITY_DN74000_c1_g1
TRINITY_DN74456_c3_g3	TRINITY_DN65080_c0_g1	TRINITY_DN76019_c1_g3	TRINITY_DN74781_c3_g3	TRINITY_DN73430_c0_g4	TRINITY_DN76422_c2_g5	TRINITY_DN69007_c0_g1	TRINITY_DN69195_c0_g1
TRINITY_DN66170_c0_g1	TRINITY_DN72862_c2_g1	TRINITY_DN67669_c0_g1	TRINITY_DN73053_c5_g2	TRINITY_DN70602_c2_g1	TRINITY_DN72748_c2_g1	TRINITY_DN74036_c1_g1	TRINITY_DN74981_c2_g4
TRINITY_DN76494_c1_g1	TRINITY_DN71493_c3_g1	TRINITY_DN76317_c2_g2	TRINITY_DN72144_c0_g1	TRINITY_DN70067_c0_g1	TRINITY_DN70210_c0_g1	TRINITY_DN71418_c6_g2	TRINITY_DN73053_c5_g2
TRINITY_DN71333_c1_g1	TRINITY_DN72456_c3_g2	TRINITY_DN77113_c1_g1	TRINITY_DN73793_c0_g1	TRINITY_DN71333_c1_g1	TRINITY_DN75607_c0_g2	TRINITY_DN62665_c0_g1	TRINITY_DN72144_c0_g1
TRINITY_DN74472_c3_g3	TRINITY_DN75886_c0_g5	TRINITY_DN68553_c0_g2	TRINITY_DN67570_c0_g2	TRINITY_DN75081_c1_g1	TRINITY_DN71857_c0_g4	TRINITY_DN77028_c4_g2	TRINITY_DN73793_c0_g1
TRINITY_DN72850_c1_g2	TRINITY_DN70659_c0_g1	TRINITY_DN70589_c4_g3	TRINITY_DN72287_c0_g6	TRINITY_DN62994_c0_g1	TRINITY_DN81278_c0_g1	TRINITY_DN74938_c4_g4	TRINITY_DN67169_c0_g1
TRINITY_DN65148_c0_g1	TRINITY_DN71779_c3_g1	TRINITY_DN72884_c3_g3	TRINITY_DN75728_c1_g9	TRINITY_DN73773_c5_g3	TRINITY_DN7182_c0_g1	TRINITY_DN75220_c0_g8	TRINITY_DN70896_c6_g1
TRINITY_DN69524_c0_g1	TRINITY_DN67206_c0_g2	TRINITY_DN75551_c1_g2	TRINITY_DN76973_c2_g2	TRINITY_DN76155_c1_g2	TRINITY_DN72697_c0_g1	TRINITY_DN74386_c0_g1	TRINITY_DN75090_c2_g1
TRINITY_DN75599_c0_g11	TRINITY_DN72267_c0_g1	TRINITY_DN69474_c0_g1	TRINITY_DN73382_c3_g2	TRINITY_DN67100_c0_g1	TRINITY_DN62720_c0_g1	TRINITY_DN76840_c3_g2	TRINITY_DN70586_c0_g1
TRINITY_DN66300_c0_g1	TRINITY_DN76204_c0_g3	TRINITY_DN71179_c0_g2	TRINITY_DN75707_c1_g3	TRINITY_DN73195_c1_g3	TRINITY_DN65931_c0_g1	TRINITY_DN70917_c3_g1	TRINITY_DN74065_c0_g4
TRINITY_DN74987_c2_g1	TRINITY_DN76511_c1_g1	TRINITY_DN72041_c2_g1	TRINITY_DN72882_c1_g5	TRINITY_DN74987_c2_g1	TRINITY_DN76069_c0_g3	TRINITY_DN66742_c0_g1	TRINITY_DN69488_c0_g2
TRINITY_DN76106_c0_g1	TRINITY_DN74947_c2_g2	TRINITY_DN77000_c0_g1	TRINITY_DN74425_c1_g1	TRINITY_DN76106_c0_g1	TRINITY_DN66755_c0_g1	TRINITY_DN71588_c3_g1	TRINITY_DN73488_c0_g1
TRINITY_DN73094_c2_g1	TRINITY_DN59410_c0_g1	TRINITY_DN75719_c1_g2	TRINITY_DN66588_c0_g1	TRINITY_DN75081_c1_g3	TRINITY_DN69375_c0_g1	TRINITY_DN76075_c2_g4	TRINITY_DN73398_c1_g1
TRINITY_DN72410_c0_g6	TRINITY_DN74374_c0_g5	TRINITY_DN74556_c0_g1	TRINITY_DN73405_c4_g1	TRINITY_DN62568_c0_g1	TRINITY_DN74764_c2_g1	TRINITY_DN73443_c0_g1	TRINITY_DN66588_c0_g1
TRINITY_DN71315_c0_g4	TRINITY_DN73627_c0_g1	TRINITY_DN75591_c1_g2	TRINITY_DN71975_c2_g2	TRINITY_DN71975_c1_g3	TRINITY_DN75386_c3_g1	TRINITY_DN76498_c0_g7	TRINITY_DN72419_c1_g1
TRINITY_DN71975_c1_g3	TRINITY_DN76374_c0_g2	TRINITY_DN69007_c0_g1	TRINITY_DN76350_c0_g1	TRINITY_DN72926_c3_g1	TRINITY_DN72869_c5_g3	TRINITY_DN73062_c0_g2	TRINITY_DN74826_c1_g2
TRINITY_DN70486_c0_g1	TRINITY_DN71360_c1_g1	TRINITY_DN75199_c0_g3	TRINITY_DN73107_c1_g1	TRINITY_DN72201_c0_g2	TRINITY_DN67174_c0_g1	TRINITY_DN71917_c4_g1	TRINITY_DN66484_c0_g1
TRINITY_DN64768_c0_g1	TRINITY_DN69623_c0_g2	TRINITY_DN74036_c1_g1	TRINITY_DN71750_c5_g3	TRINITY_DN75444_c2_g2	TRINITY_DN74131_c1_g1	TRINITY_DN74485_c0_g1	TRINITY_DN74941_c1_g1
TRINITY_DN74429_c0_g1	TRINITY_DN73983_c0_g2	TRINITY_DN74264_c1_g1	TRINITY_DN77022_c3_g1	TRINITY_DN74582_c0_g3	TRINITY_DN68422_c0_g2	TRINITY_DN71475_c2_g4	TRINITY_DN75469_c1_g1
TRINITY_DN72912_c0_g2	TRINITY_DN66559_c0_g1	TRINITY_DN68116_c0_g2	TRINITY_DN71627_c4_g3	TRINITY_DN75817_c2_g1	TRINITY_DN73473_c0_g2	TRINITY_DN75637_c0_g3	TRINITY_DN71891_c5_g2
TRINITY_DN75444_c2_g2	TRINITY_DN51872_c0_g1	TRINITY_DN71418_c6_g2	TRINITY_DN68937_c0_g1	TRINITY_DN75817_c3_g1	TRINITY_DN69413_c0_g1	TRINITY_DN56086_c0_g1	TRINITY_DN68937_c0_g1
TRINITY_DN74973_c1_g1	TRINITY_DN73489_c3_g2	TRINITY_DN55005_c0_g1	TRINITY_DN75458_c2_g1	TRINITY_DN76227_c1_g3	TRINITY_DN71570_c0_g1	TRINITY_DN73714_c0_g1	TRINITY_DN70209_c2_g1
TRINITY_DN74237_c0_g1	TRINITY_DN66544_c0_g1	TRINITY_DN62665_c0_g1	TRINITY_DN77057_c1_g1	TRINITY_DN76404_c0_g6	TRINITY_DN74206_c0_g1	TRINITY_DN68158_c0_g1	TRINITY_DN73820_c0_g2
TRINITY_DN68863_c0_g1	TRINITY_DN75396_c2_g1	TRINITY_DN66338_c0_g1	TRINITY_DN68164_c0_g1	TRINITY_DN74680_c1_g1	TRINITY_DN68887_c0_g1	TRINITY_DN71081_c1_g1	TRINITY_DN68164_c0_g1
TRINITY_DN75195_c2_g5	TRINITY_DN73415_c2_g6	TRINITY_DN75623_c7_g1	TRINITY_DN74880_c0_g5	TRINITY_DN74491_c1_g1	TRINITY_DN76226_c1_g1	TRINITY_DN76293_c2_g5	TRINITY_DN70947_c0_g1
TRINITY_DN75817_c3_g1	TRINITY_DN72766_c1_g1	TRINITY_DN77042_c0_g2	TRINITY_DN70991_c0_g2	TRINITY_DN76485_c2_g1	TRINITY_DN76741_c6_g1	TRINITY_DN68862_c0_g1	TRINITY_DN73121_c2_g1
TRINITY_DN42359_c0_g1	TRINITY_DN76239_c2_g1	TRINITY_DN67617_c0_g1	TRINITY_DN73840_c1_g1	TRINITY_DN70391_c5_g1	TRINITY_DN75106_c1_g5	TRINITY_DN69940_c0_g3	TRINITY_DN75686_c2_g6
TRINITY_DN69594_c0_g1	TRINITY_DN74658_c0_g1	TRINITY_DN74938_c4_g4	TRINITY_DN67870_c0_g1	TRINITY_DN67081_c0_g1	TRINITY_DN76634_c6_g1	TRINITY_DN75328_c1_g3	TRINITY_DN71904_c1_g5
TRINITY_DN74082_c0_g1	TRINITY_DN70617_c0_g1	TRINITY_DN71501_c0_g1	TRINITY_DN75909_c2_g5	TRINITY_DN75200_c0_g6	TRINITY_DN73971_c2_g2	TRINITY_DN70473_c0_g1	TRINITY_DN76385_c0_g1
TRINITY_DN72551_c0_g1	TRINITY_DN68303_c0_g1	TRINITY_DN72346_c0_g2	TRINITY_DN74241_c2_g1	TRINITY_DN68160_c0_g1	TRINITY_DN75334_c1_g4	TRINITY_DN65925_c0_g1	TRINITY_DN73840_c1_g1
TRINITY_DN67416_c1_g1	TRINITY_DN73546_c0_g1	TRINITY_DN68097_c0_g2	TRINITY_DN70148_c0_g1	TRINITY_DN71385_c1_g2	TRINITY_DN72862_c2_g1	TRINITY_DN68322_c0_g1	TRINITY_DN76477_c2_g1
TRINITY_DN73665_c1_g3	TRINITY_DN74224_c3_g2	TRINITY_DN74386_c0_g1	TRINITY_DN75536_c1_g1	TRINITY_DN71355_c3_g1	TRINITY_DN75370_c0_g1	TRINITY_DN74848_c1_g1	TRINITY_DN71385_c1_g1
TRINITY_DN69499_c0_g1	TRINITY_DN63618_c0_g1	TRINITY_DN76563_c1_g2	TRINITY_DN71822_c1_g1	TRINITY_DN74974_c4_g2	TRINITY_DN71493_c3_g1	TRINITY_DN77113_c1_g2	TRINITY_DN67870_c0_g1
TRINITY_DN72691_c2_g1	TRINITY_DN69646_c0_g1	TRINITY_DN72145_c1_g1	TRINITY_DN74878_c0_g1	TRINITY_DN72485_c2_g2	TRINITY_DN69826_c0_g1	TRINITY_DN71975_c2_g1	TRINITY_DN70148_c0_g1
TRINITY_DN68727_c0_g1	TRINITY_DN72432_c0_g1	TRINITY_DN72018_c0_g2	TRINITY_DN74991_c1_g1	TRINITY_DN65660_c0_g1	TRINITY_DN72175_c0_g1	TRINITY_DN76673_c1_g1	TRINITY_DN80284_c0_g1
TRINITY_DN68160_c0_g1	TRINITY_DN71583_c1_g7	TRINITY_DN76908_c5_g1	TRINITY_DN74995_c0_g1	TRINITY_DN65525_c0_g1	TRINITY_DN75607_c0_g1	TRINITY_DN72697_c2_g1	TRINITY_DN69598_c0_g1
TRINITY_DN76957_c0_g2	TRINITY_DN69255_c0_g2	TRINITY_DN76840_c3_g2	TRINITY_DN72281_c1_g3	TRINITY_DN66586_c0_g1	TRINITY_DN76392_c0_g1	TRINITY_DN55389_c0_g1	TRINITY_DN76460_c3_g1
TRINITY_DN71355_c3_g1	TRINITY_DN75395_c1_g1	TRINITY_DN75806_c0_g1	TRINITY_DN71468_c1_g1	TRINITY_DN73746_c4_g3	TRINITY_DN73391_c1_g1	TRINITY_DN76188_c0_g4	TRINITY_DN71822_c1_g1
TRINITY_DN74974_c4_g2	TRINITY_DN70637_c0_g2	TRINITY_DN73900_c1_g1	TRINITY_DN76743_c1_g1	TRINITY_DN72088_c0_g1	TRINITY_DN70311_c5_g3	TRINITY_DN76942_c2_g6	TRINITY_DN72785_c0_g1
TRINITY_DN72485_c2_g2	TRINITY_DN69255_c0_g1	TRINITY_DN76075_c2_g4	TRINITY_DN74211_c0_g3	TRINITY_DN75965_c0_g4	TRINITY_DN73208_c3_g1	TRINITY_DN72926_c5_g1	TRINITY_DN66585_c0_g1
TRINITY_DN72742_c6_g1	TRINITY_DN70327_c0_g1	TRINITY_DN73443_c0_g1	TRINITY_DN73488_c0_g2	TRINITY_DN76861_c1_g1	TRINITY_DN71338_c0_g1	TRINITY_DN75626_c4_g8	TRINITY_DN72281_c1_g3
TRINITY_DN65525_c0_g1	TRINITY_DN54666_c0_g1	TRINITY_DN72747_c1_g1	TRINITY_DN70385_c2_g3	TRINITY_DN75485_c1_g4	TRINITY_DN49629_c0_g1	TRINITY_DN73230_c0_g2	TRINITY_DN66933_c0_g1
TRINITY_DN68897_c1_g2	TRINITY_DN70908_c2_g1	TRINITY_DN71709_c0_g2	TRINITY_DN72063_c0_g1	TRINITY_DN67713_c0_g1	TRINITY_DN76486_c1_g2	TRINITY_DN76926_c2_g4	TRINITY_DN73488_c0_g2
TRINITY_DN75681_c0_g2	TRINITY_DN72615_c2_g1	TRINITY_DN73062_c0_g2	TRINITY_DN76752_c1_g2	TRINITY_DN75008_c1_g2	TRINITY_DN75684_c0_g2	TRINITY_DN69640_c1_g1	TRINITY_DN76579_c2_g1
TRINITY_DN76534_c3_g5	TRINITY_DN68032_c0_g1	TRINITY_DN74485_c0_g1	TRINITY_DN72545_c0_g1	TRINITY_DN67135_c0_g1	TRINITY_DN68581_c0_g4	TRINITY_DN73542_c2_g2	TRINITY_DN73161_c4_g2
TRINITY_DN66586_c0_g1	TRINITY_DN22732_c0_g1	TRINITY_DN75632_c0_g3	TRINITY_DN73372_c0_g1	TRINITY_DN66553_c0_g1	TRINITY_DN79748_c0_g1	TRINITY_DN72900_c1_g3	TRINITY_DN68364_c0_g1
TRINITY_DN64242_c0_g1	TRINITY_DN75181_c0_g1	TRINITY_DN66766_c0_g2	TRINITY_DN70933_c0_g1	TRINITY_DN74023_c0_g1	TRINITY_DN76204_c0_g3	TRINITY_DN73117_c0_g1	TRINITY_DN76696_c2_g2
TRINITY_DN76197_c0_g4	TRINITY_DN77253_c0_g1	TRINITY_DN72786_c0_g2	TRINITY_DN76516_c0_g1	TRINITY_DN58253_c0_g1	TRINITY_DN69369_c0_g1	TRINITY_DN65618_c0_g1	TRINITY_DN72545_c0_g3
TRINITY_DN71360_c3_g3	TRINITY_DN76963_c0_g3	TRINITY_DN71475_c2_g4	TRINITY_DN70340_c0_g1	TRINITY_DN72348_c0_g2	TRINITY_DN74621_c0_g2	TRINITY_DN68438_c0_g2	TRINITY_DN70797_c1_g1
TRINITY_DN76861_c1_g1	TRINITY_DN75300_c0_g2	TRINITY_DN76159_c0_g4	TRINITY_DN75817_c2_g3	TRINITY_DN77072_c1_g1	TRINITY_DN67466_c0_g1	TRINITY_DN72620_c0_g1	TRINITY_DN73398_c3_g4
TRINITY_DN61398_c0_g1	TRINITY_DN66269_c0_g1	TRINITY_DN75637_c0_g3	TRINITY_DN68364_c0_g1	TRINITY_DN73941_c0_g3	TRINITY_DN73983_c0_g2	TRINITY_DN73313_c0_g3	TRINITY_DN76243_c1_g1
TRINITY_DN67863_c0_g1	TRINITY_DN76646_c0_g3	TRINITY_DN66448_c0_g1	TRINITY_DN76194_c1_g3	TRINITY_DN70590_c1_g1	TRINITY_DN66559_c0_g1	TRINITY_DN76515_c0_g1	TRINITY_DN71392_c1_g1
TRINITY_DN65621_c0_g1	TRINITY_DN68238_c0_g1	TRINITY_DN56086_c0_g1	TRINITY_DN71506_c2_g2	TRINITY_DN71572_c1_g2	TRINITY_DN51872_c0_g1	TRINITY_DN65334_c0_g1	TRINITY_DN75492_c1_g2
TRINITY_DN75329_c3_g1	TRINITY_DN71116_c0_g2	TRINITY_DN73576_c2_g1	TRINITY_DN76370_c2_g2	TRINITY_DN67122_c0_g1	TRINITY_DN76067_c0_g4	TRINITY_DN72443_c1_g2	TRINITY_DN73885_c3_g7
TRINITY_DN67135_c0_g1	TRINITY_DN73697_c4_g3	TRINITY_DN74496_c2_g2	TRINITY_DN72545_c0_g3	TRINITY_DN61549_c0_g1	TRINITY_DN75149_c2_g1	TRINITY_DN76722_c0_g4	TRINITY_DN69408_c0_g1
TRINITY_DN71385_c1_g3	TRINITY_DN76296_c1_g1	TRINITY_DN73714_c0_g1	TRINITY_DN74962_c0_g1	TRINITY_DN76484_c0_g4	TRINITY_DN73579_c1_g1	TRINITY_DN75626_c4_g4	TRINITY_DN74168_c1_g1
TRINITY_DN67747_c0_g1	TRINITY_DN67039_c0_g1	TRINITY_DN68158_c0_g1	TRINITY_DN73164_c1_g1	TRINITY_DN66619_c0_g1	TRINITY_DN74658_c0_g1	TRINITY_DN73199_c0_g2	TRINITY_DN75481_c2_g1
TRINITY_DN76047_c3_g1	TRINITY_DN69000_c0_g1	TRINITY_DN72226_c2_g2	TRINITY_DN74653_c2_g1	TRINITY_DN74733_c2_g1	TRINITY_DN75560_c2_g1	TRINITY_DN74683_c3_g3	TRINITY_DN70331_c0_g1
TRINITY_DN74023_c0_g1	TRINITY_DN67064_c0_g1	TRINITY_DN75126_c0_g1	TRINITY_DN70488_c0_g1	TRINITY_DN72951_c1_g1	TRINITY_DN72232_c1_g1	TRINITY_DN77047_c2_g2	TRINITY_DN68095_c0_g1
TRINITY_DN58253_c0_g1	TRINITY_DN67146_c0_g1	TRINITY_DN71081_c1_g1	TRINITY_DN74599_c1_g2	TRINITY_DN67408_c0_g1	TRINITY_DN71885_c0_g4	TRINITY_DN76874_c1_g2	TRINITY_DN75901_c0_g3
TRINITY_DN75196_c2_g2	TRINITY_DN76486_c2_g1	TRINITY_DN76293_c2_g5	TRINITY_DN73829_c0_g1	TRINITY_DN76249_c0_g3	TRINITY_DN68311_c1_g1	TRINITY_DN71590_c0_g1	TRINITY_DN71750_c3_g1
TRINITY_DN75939_c0_g1	TRINITY_DN75950_c0_g1	TRINITY_DN69020_c1_g2	TRINITY_DN64267_c0_g1	TRINITY_DN75798_c2_g2	TRINITY_DN69038_c0_g1	TRINITY_DN68598_c0_g1	TRINITY_DN75845_c1_g1
TRINITY_DN76155_c1_g4	TRINITY_DN75126_c2_g1	TRINITY_DN68862_c0_g1	TRINITY_DN73398_c3_g4	TRINITY_DN74949_c3_g1	TRINITY_DN72432_c0_g1	TRINITY_DN74119_c1_g2	TRINITY_DN74809_c6_g1
TRINITY_DN68342_c0_g1	TRINITY_DN76068_c3_g2	TRINITY_DN69940_c0_g3	TRINITY_DN74312_c1_g1	TRINITY_DN68092_c0_g1	TRINITY_DN71583_c1_g7	TRINITY_DN66254_c0_g1	TRINITY_DN73599_c1_g5
TRINITY_DN67704_c0_g1	TRINITY_DN75283_c2_g2	TRINITY_DN69139_c0_g1	TRINITY_DN71917_c1_g1	TRINITY_DN69550_c0_g1	TRINITY_DN69255_c0_g2	TRINITY_DN72932_c3_g2	TRINITY_DN73785_c1_g2
TRINITY_DN70590_c1_g1	TRINITY_DN71656_c1_g1	TRINITY_DN65821_c0_g1	TRINITY_DN75492_c1_g2	TRINITY_DN73523_c2_g1	TRINITY_DN73830_c1_g1	TRINITY_DN71504_c1_g1	TRINITY_DN71792_c5_g1
TRINITY_DN70672_c5_g1	TRINITY_DN69445_c0_g4	TRINITY_DN76673_c0_g1	TRINITY_DN74168_c1_g1	TRINITY_DN72341_c2_g2	TRINITY_DN75168_c1_g4	TRINITY_DN72419_c0_g1	TRINITY_DN76185_c3_g1
TRINITY_DN75929_c2_g4	TRINITY_DN72112_c0_g2	TRINITY_DN77020_c3_g1	TRINITY_DN69355_c0_g2	TRINITY_DN74053_c0_g2	TRINITY_DN72702_c0_g1	TRINITY_DN75875_c0_g1	TRINITY_DN72618_c0_g1
TRINITY_DN71572_c1_g2	TRINITY_DN75670_c0_g6	TRINITY_DN75328_c1_g3	TRINITY_DN74107_c0_g2	TRINITY_DN75338_c1_g1	TRINITY_DN74768_c1_g1	TRINITY_DN69230_c0_g1	TRINITY_DN68895_c2_g1
TRINITY_DN67122_c0_g1	TRINITY_DN76115_c2_g1	TRINITY_DN71989_c1_g1	TRINITY_DN69871_c0_g3	TRINITY_DN75006_c0_g1	TRINITY_DN71612_c5_g1	TRINITY_DN70072_c0_g1	TRINITY_DN73665_c0_g1
TRINITY_DN75120_c3_g2	TRINITY_DN68282_c0_g1	TRINITY_DN70417_c4_g1	TRINITY_DN73428_c2_g1	TRINITY_DN73195_c1_g2	TRINITY_DN72615_c3_g3	TRINITY_DN74588_c0_g1	TRINITY_DN70947_c0_g2
TRINITY_DN65649_c0_g1	TRINITY_DN67460_c0_g1	TRINITY_DN72448_c0_g3	TRINITY_DN67117_c0_g2	TRINITY_DN74024_c2_g2	TRINITY_DN76221_c2_g1	TRINITY_DN75147_c0_g1	TRINITY_DN72569_c3_g1
TRINITY_DN74733_c2_g1	TRINITY_DN74734_c2_g7	TRINITY_DN76713_c1_g3	TRINITY_DN68095_c0_g1	TRINITY_DN58622_c0_g1	TRINITY_DN69255_c0_g1	TRINITY_DN71699_c2_g4	TRINITY_DN73762_c0_g1
TRINITY_DN62524_c0_g1	TRINITY_DN71302_c0_g6	TRINITY_DN64877_c0_g1	TRINITY_DN75901_c0_g3	TRINITY_DN72509_c3_g3	TRINITY_DN75356_c2_g3	TRINITY_DN76811_c0_g3	TRINITY_DN66899_c0_g1
TRINITY_DN77009_c1_g3	TRINITY_DN70262_c0_g1	TRINITY_DN71314_c0_g2	TRINITY_DN71750_c3_g1	TRINITY_DN69334_c0_g1	TRINITY_DN76150_c1_g1	TRINITY_DN77086_c1_g1	TRINITY_DN73133_c0_g1
TRINITY_DN67977_c0_g1	TRINITY_DN76545_c2_g1	TRINITY_DN65925_c0_g1	TRINITY_DN71356_c1_g1	TRINITY_DN67700_c0_g1	TRINITY_DN77003_c2_g1	TRINITY_DN74705_c1_g2	TRINITY_DN72293_c1_g3
TRINITY_DN69594_c0_g2	TRINITY_DN65682_c0_g1	TRINITY_DN74848_c1_g1	TRINITY_DN75845_c1_g1	TRINITY_DN66375_c0_g1	TRINITY_DN70327_c0_g1	TRINITY_DN74388_c0_g1	TRINITY_DN71480_c0_g1
TRINITY_DN75288_c0_g1	TRINITY_DN74931_c4_g3	TRINITY_DN77113_c1_g2	TRINITY_DN73455_c1_g1	TRINITY_DN73377_c1_g4	TRINITY_DN72536_c0_g1	TRINITY_DN76918_c1_g1	TRINITY_DN72676_c0_g1
TRINITY_DN76459_c0_g1	TRINITY_DN74350_c1_g6	TRINITY_DN73749_c1_g3	TRINITY_DN73785_c1_g2	TRINITY_DN71074_c0_g1	TRINITY_DN67287_c1_g1	TRINITY_DN70927_c0_g1	TRINITY_DN74098_c5_g1
TRINITY_DN76534_c2_g1	TRINITY_DN75432_c2_g2	TRINITY_DN76909_c0_g1	TRINITY_DN75965_c0_g1		TRINITY_DN68032_c0_g1	TRINITY_DN67999_c0_g1	TRINITY_DN69162_c0_g2
TRINITY_DN68447_c0_g1	TRINITY_DN71413_c1_g3	TRINITY_DN71975_c2_g1	TRINITY_DN72618_c0_g1		TRINITY_DN64066_c0_g1	TRINITY_DN70347_c0_g1	TRINITY_DN73095_c3_g1
TRINITY_DN72341_c2_g2	TRINITY_DN73844_c3_g4	TRINITY_DN76673_c1_g1	TRINITY_DN75436_c1_g1		TRINITY_DN22732_c0_g1	TRINITY_DN70385_c1_g2	TRINITY_DN75551_c1_g3
TRINITY_DN74109_c0_g2	TRINITY_DN73971_c1_g2	TRINITY_DN72697_c2_g1	TRINITY_DN68895_c2_g1		TRINITY_DN75181_c0_g1	TRINITY_DN68446_c0_g1	TRINITY_DN72436_c1_g3
TRINITY_DN65619_c0_g1	TRINITY_DN68787_c0_g2	TRINITY_DN76188_c0_g4	TRINITY_DN72268_c0_g1		TRINITY_DN66959_c0_g1	TRINITY_DN73907_c1_g1	TRINITY_DN74987_c3_g3
TRINITY_DN66120_c0_g1	TRINITY_DN69394_c0_g1	TRINITY_DN76942_c2_g6	TRINITY_DN75078_c0_g3		TRINITY_DN75628_c0_g2	TRINITY_DN72796_c1_g4	TRINITY_DN76272_c1_g1
TRINITY_DN66659_c0_g1	TRINITY_DN72613_c6_g3	TRINITY_DN72926_c5_g1	TRINITY_DN77008_c2_g1		TRINITY_DN74593_c3_g1	TRINITY_DN71140_c0_g2	TRINITY_DN75470_c5_g3
TRINITY_DN76591_c0_g2	TRINITY_DN69793_c0_g1	TRINITY_DN75626_c4_g8	TRINITY_DN75607_c0_g2		TRINITY_DN74876_c3_g1	TRINITY_DN75209_c0_g6	TRINITY_DN75474_c0_g2
TRINITY_DN73195_c1_g2	TRINITY_DN75400_c0_g3	TRINITY_DN71180_c0_g1	TRINITY_DN70947_c0_g2		TRINITY_DN65569_c0_g1	TRINITY_DN75646_c1_g1	TRINITY_DN73478_c1_g3
TRINITY_DN70967_c0_g1		TRINITY_DN73230_c0_g2	TRINITY_DN76090_c1_g2		TRINITY_DN67039_c0_g1	TRINITY_DN70173_c0_g1	TRINITY_DN74082_c4_g1
TRINITY_DN71126_c0_g1		TRINITY_DN81260_c0_g1	TRINITY_DN76322_c0_g1		TRINITY_DN69000_c0_g1	TRINITY_DN75222_c0_g1	TRINITY_DN76943_c2_g2
TRINITY_DN73268_c1_g1		TRINITY_DN74938_c4_g3	TRINITY_DN76212_c0_g2		TRINITY_DN67064_c0_g1	TRINITY_DN70392_c0_g1	TRINITY_DN72302_c0_g1
TRINITY_DN72509_c3_g3		TRINITY_DN71753_c0_g1	TRINITY_DN68002_c0_g1		TRINITY_DN70330_c1_g1	TRINITY_DN74806_c0_g1	TRINITY_DN69435_c0_g1
TRINITY_DN75503_c0_g2		TRINITY_DN76926_c2_g4	TRINITY_DN72676_c0_g1		TRINITY_DN71656_c1_g1	TRINITY_DN72241_c2_g2	TRINITY_DN74736_c0_g1
TRINITY_DN66375_c0_g1		TRINITY_DN72920_c2_g4	TRINITY_DN73021_c0_g7		TRINITY_DN71827_c2_g1	TRINITY_DN73242_c0_g1	TRINITY_DN74517_c0_g1
TRINITY_DN51609_c0_g1		TRINITY_DN73487_c2_g1	TRINITY_DN74910_c0_g3		TRINITY_DN73219_c2_g5	TRINITY_DN72689_c0_g4	TRINITY_DN76132_c2_g1
TRINITY_DN74479_c2_g1		TRINITY_DN69659_c0_g1	TRINITY_DN69653_c0_g2		TRINITY_DN72112_c0_g2	TRINITY_DN75231_c0_g1	TRINITY_DN71257_c3_g1
TRINITY_DN64513_c0_g1		TRINITY_DN69640_c1_g1	TRINITY_DN75551_c1_g3		TRINITY_DN70512_c3_g2	TRINITY_DN74017_c0_g1	TRINITY_DN69568_c0_g1
TRINITY_DN70549_c5_g2		TRINITY_DN72181_c2_g3	TRINITY_DN67335_c0_g1		TRINITY_DN65927_c0_g1	TRINITY_DN73335_c0_g3	TRINITY_DN70239_c0_g1
TRINITY_DN76090_c1_g3		TRINITY_DN71908_c0_g1	TRINITY_DN66517_c0_g1		TRINITY_DN76115_c2_g1	TRINITY_DN71634_c0_g4	TRINITY_DN71086_c0_g1
TRINITY_DN71074_c0_g1		TRINITY_DN74690_c0_g1	TRINITY_DN72715_c0_g1		TRINITY_DN74308_c1_g2	TRINITY_DN71547_c0_g1	TRINITY_DN73383_c2_g2
TRINITY_DN67124_c0_g1		TRINITY_DN71327_c0_g1	TRINITY_DN74812_c1_g1		TRINITY_DN68282_c0_g1	TRINITY_DN67540_c0_g1	TRINITY_DN69593_c0_g1
		TRINITY_DN67410_c0_g2	TRINITY_DN74082_c4_g1		TRINITY_DN66838_c0_g1	TRINITY_DN73932_c1_g1	TRINITY_DN71908_c1_g2
		TRINITY_DN73117_c0_g1	TRINITY_DN71750_c5_g4		TRINITY_DN75479_c0_g7	TRINITY_DN71149_c0_g1	TRINITY_DN69526_c0_g1
		TRINITY_DN68438_c0_g2	TRINITY_DN76436_c1_g1		TRINITY_DN74734_c2_g7	TRINITY_DN74122_c2_g1	TRINITY_DN73021_c0_g2
		TRINITY_DN72310_c1_g2	TRINITY_DN69435_c0_g1		TRINITY_DN74551_c3_g2	TRINITY_DN76461_c1_g3	TRINITY_DN72262_c0_g1
		TRINITY_DN73313_c0_g3	TRINITY_DN76381_c0_g2		TRINITY_DN68581_c0_g1	TRINITY_DN76461_c1_g1	TRINITY_DN75204_c0_g3
		TRINITY_DN76515_c0_g1	TRINITY_DN70108_c8_g1		TRINITY_DN66485_c0_g1	TRINITY_DN75681_c0_g3	TRINITY_DN70896_c7_g1
		TRINITY_DN65334_c0_g1	TRINITY_DN74155_c2_g1		TRINITY_DN70598_c0_g1	TRINITY_DN72961_c0_g1	TRINITY_DN73091_c1_g1
		TRINITY_DN75626_c4_g4	TRINITY_DN71093_c2_g2		TRINITY_DN77003_c2_g2	TRINITY_DN74938_c4_g1	TRINITY_DN75863_c1_g3
		TRINITY_DN73199_c0_g2	TRINITY_DN76748_c1_g1		TRINITY_DN65682_c0_g1	TRINITY_DN73690_c4_g1	TRINITY_DN72306_c2_g6
		TRINITY_DN73591_c0_g2	TRINITY_DN73220_c1_g4		TRINITY_DN74477_c4_g1	TRINITY_DN76818_c0_g2	TRINITY_DN67202_c0_g1
		TRINITY_DN76874_c1_g2	TRINITY_DN69633_c0_g1		TRINITY_DN76580_c1_g4	TRINITY_DN76461_c0_g1	TRINITY_DN66990_c0_g1
		TRINITY_DN71590_c0_g1	TRINITY_DN63285_c0_g1		TRINITY_DN73844_c3_g4	TRINITY_DN71505_c2_g4	TRINITY_DN72583_c2_g1
		TRINITY_DN74119_c1_g2	TRINITY_DN72058_c1_g1		TRINITY_DN69136_c0_g2	TRINITY_DN74954_c1_g3	TRINITY_DN73357_c0_g1
		TRINITY_DN66254_c0_g1	TRINITY_DN71931_c1_g2		TRINITY_DN72740_c3_g1	TRINITY_DN71326_c1_g2	TRINITY_DN69138_c0_g1
		TRINITY_DN74582_c1_g1	TRINITY_DN73412_c4_g1		TRINITY_DN73350_c1_g1	TRINITY_DN1021_c0_g1	TRINITY_DN74350_c1_g2
		TRINITY_DN76267_c0_g1	TRINITY_DN73175_c0_g1		TRINITY_DN68887_c0_g2	TRINITY_DN77109_c3_g1	TRINITY_DN73047_c0_g1
		TRINITY_DN72787_c0_g2	TRINITY_DN73454_c1_g1		TRINITY_DN68787_c0_g2	TRINITY_DN72570_c1_g1	TRINITY_DN72086_c4_g2
		TRINITY_DN68175_c2_g1	TRINITY_DN66990_c0_g1		TRINITY_DN67005_c0_g1	TRINITY_DN74288_c2_g1	TRINITY_DN72360_c1_g1
		TRINITY_DN66236_c0_g1	TRINITY_DN73357_c0_g1		TRINITY_DN76090_c0_g2	TRINITY_DN74628_c1_g3	TRINITY_DN76445_c1_g2
		TRINITY_DN68631_c0_g1	TRINITY_DN69138_c0_g1		TRINITY_DN72613_c6_g3	TRINITY_DN65462_c0_g1	TRINITY_DN72926_c6_g1
		TRINITY_DN76792_c0_g4	TRINITY_DN74350_c1_g2		TRINITY_DN75252_c0_g2	TRINITY_DN72156_c3_g3	TRINITY_DN74158_c3_g2
		TRINITY_DN69230_c0_g1	TRINITY_DN73047_c0_g1		TRINITY_DN67934_c0_g1	TRINITY_DN72732_c0_g1	TRINITY_DN77030_c0_g1
		TRINITY_DN74649_c1_g1	TRINITY_DN74644_c0_g2		TRINITY_DN75400_c0_g3	TRINITY_DN68417_c0_g1	TRINITY_DN76330_c2_g1
		TRINITY_DN70072_c0_g1	TRINITY_DN76230_c3_g3		TRINITY_DN71298_c1_g2	TRINITY_DN73540_c2_g2	TRINITY_DN67922_c0_g1
		TRINITY_DN73012_c0_g1	TRINITY_DN70523_c0_g1		TRINITY_DN75697_c0_g1	TRINITY_DN71689_c0_g1	TRINITY_DN73953_c0_g1
		TRINITY_DN66613_c0_g1	TRINITY_DN72360_c1_g1		TRINITY_DN63718_c0_g1	TRINITY_DN76306_c0_g1	TRINITY_DN73028_c1_g2
		TRINITY_DN75147_c0_g1	TRINITY_DN65688_c0_g1		TRINITY_DN75948_c0_g1	TRINITY_DN71226_c0_g1	TRINITY_DN74838_c0_g1
		TRINITY_DN71699_c2_g4	TRINITY_DN76732_c0_g2		TRINITY_DN68103_c0_g1	TRINITY_DN69582_c0_g2	TRINITY_DN74161_c1_g3
		TRINITY_DN66852_c0_g3	TRINITY_DN75386_c2_g1			TRINITY_DN76974_c1_g2	TRINITY_DN76193_c2_g4
		TRINITY_DN73732_c1_g3	TRINITY_DN75120_c3_g1			TRINITY_DN71567_c3_g1	TRINITY_DN71711_c0_g1
		TRINITY_DN75278_c0_g5	TRINITY_DN74542_c1_g3			TRINITY_DN74946_c1_g1	TRINITY_DN74350_c0_g1
		TRINITY_DN68017_c0_g1	TRINITY_DN76040_c3_g1			TRINITY_DN73382_c4_g1	TRINITY_DN73832_c0_g1
		TRINITY_DN73022_c2_g2	TRINITY_DN73936_c1_g2			TRINITY_DN67424_c0_g1	TRINITY_DN76046_c1_g4
		TRINITY_DN71771_c1_g5	TRINITY_DN73319_c0_g5			TRINITY_DN76996_c1_g3	TRINITY_DN74517_c2_g3
		TRINITY_DN71430_c0_g1	TRINITY_DN68235_c0_g1			TRINITY_DN74539_c0_g1	TRINITY_DN76274_c1_g1
		TRINITY_DN76918_c1_g1	TRINITY_DN71572_c1_g6			TRINITY_DN70479_c0_g1	TRINITY_DN74966_c1_g3
		TRINITY_DN70927_c0_g1	TRINITY_DN77030_c0_g1			TRINITY_DN76105_c0_g1	TRINITY_DN71227_c1_g1
		TRINITY_DN76993_c2_g2	TRINITY_DN74884_c0_g2			TRINITY_DN76818_c0_g1	TRINITY_DN66170_c0_g1
		TRINITY_DN77004_c0_g1	TRINITY_DN73953_c0_g1			TRINITY_DN73294_c1_g1	TRINITY_DN74484_c1_g9
		TRINITY_DN70385_c1_g2	TRINITY_DN73028_c1_g2			TRINITY_DN75348_c1_g2	TRINITY_DN76494_c1_g1
		TRINITY_DN58442_c0_g1	TRINITY_DN70490_c3_g1			TRINITY_DN76910_c0_g1	TRINITY_DN73569_c0_g2
		TRINITY_DN75010_c2_g2	TRINITY_DN74161_c1_g3			TRINITY_DN70998_c1_g1	TRINITY_DN75723_c1_g3
		TRINITY_DN68446_c0_g1	TRINITY_DN23034_c0_g1			TRINITY_DN72171_c3_g2	TRINITY_DN76651_c2_g3
		TRINITY_DN73907_c1_g1	TRINITY_DN76735_c1_g1			TRINITY_DN72051_c4_g2	TRINITY_DN72569_c3_g2
		TRINITY_DN71435_c1_g3	TRINITY_DN71711_c0_g1			TRINITY_DN71441_c0_g1	TRINITY_DN70712_c6_g1
		TRINITY_DN74581_c2_g1	TRINITY_DN70512_c3_g1			TRINITY_DN76536_c2_g3	TRINITY_DN75213_c0_g1
		TRINITY_DN70845_c0_g2	TRINITY_DN73334_c2_g3			TRINITY_DN70549_c6_g1	TRINITY_DN75994_c2_g1
		TRINITY_DN72796_c1_g4	TRINITY_DN74517_c2_g3			TRINITY_DN76755_c0_g2	TRINITY_DN73419_c1_g2
		TRINITY_DN71140_c0_g2	TRINITY_DN76274_c1_g1			TRINITY_DN71613_c0_g1	TRINITY_DN69256_c0_g1
		TRINITY_DN65839_c0_g1	TRINITY_DN74966_c1_g3			TRINITY_DN67797_c0_g1	TRINITY_DN75257_c1_g1
		TRINITY_DN71566_c2_g1	TRINITY_DN74453_c0_g1			TRINITY_DN74637_c3_g2	TRINITY_DN68895_c0_g1
		TRINITY_DN71700_c2_g2	TRINITY_DN74666_c0_g1			TRINITY_DN76160_c0_g2	TRINITY_DN73517_c2_g1
		TRINITY_DN74526_c2_g5	TRINITY_DN68857_c0_g1			TRINITY_DN67666_c0_g1	TRINITY_DN72715_c1_g2
		TRINITY_DN76183_c1_g1	TRINITY_DN74484_c1_g9			TRINITY_DN71632_c1_g1	TRINITY_DN74337_c0_g3
		TRINITY_DN70173_c0_g1	TRINITY_DN73569_c0_g2			TRINITY_DN74295_c0_g3	TRINITY_DN70420_c3_g1
		TRINITY_DN70392_c0_g1	TRINITY_DN75427_c2_g9			TRINITY_DN73424_c1_g1	TRINITY_DN71517_c0_g1
		TRINITY_DN73896_c1_g1	TRINITY_DN73662_c0_g1			TRINITY_DN76005_c0_g1	TRINITY_DN69892_c0_g1
		TRINITY_DN73641_c0_g3	TRINITY_DN76370_c1_g1			TRINITY_DN69557_c0_g1	TRINITY_DN74873_c0_g1
		TRINITY_DN72241_c2_g2	TRINITY_DN73121_c2_g4			TRINITY_DN74647_c3_g3	TRINITY_DN72615_c3_g2
		TRINITY_DN75573_c0_g7	TRINITY_DN76234_c0_g2			TRINITY_DN71687_c4_g1	TRINITY_DN67205_c0_g1
		TRINITY_DN73242_c0_g1	TRINITY_DN72611_c0_g1			TRINITY_DN68130_c0_g1	TRINITY_DN71529_c2_g5
		TRINITY_DN72689_c0_g4	TRINITY_DN69580_c0_g1			TRINITY_DN66423_c0_g1	TRINITY_DN76005_c0_g2
		TRINITY_DN71445_c0_g4	TRINITY_DN72895_c2_g3			TRINITY_DN69796_c2_g1	TRINITY_DN72344_c1_g8
		TRINITY_DN75231_c0_g1	TRINITY_DN75213_c0_g1			TRINITY_DN74909_c1_g2	TRINITY_DN72777_c0_g1
		TRINITY_DN73335_c0_g3	TRINITY_DN73419_c1_g2			TRINITY_DN75423_c0_g1	TRINITY_DN72923_c2_g1
		TRINITY_DN61082_c0_g1	TRINITY_DN69256_c0_g1			TRINITY_DN74007_c1_g2	TRINITY_DN74896_c0_g4
		TRINITY_DN71547_c0_g1	TRINITY_DN71535_c0_g2			TRINITY_DN75159_c0_g1	TRINITY_DN71700_c0_g1
		TRINITY_DN67540_c0_g1	TRINITY_DN75566_c2_g2			TRINITY_DN76780_c6_g1	TRINITY_DN75630_c2_g1
		TRINITY_DN73698_c2_g2	TRINITY_DN67771_c0_g1			TRINITY_DN74707_c0_g1	TRINITY_DN71438_c1_g2
		TRINITY_DN73932_c1_g1	TRINITY_DN68895_c0_g1			TRINITY_DN72378_c2_g2	TRINITY_DN73332_c1_g5
		TRINITY_DN76461_c1_g3	TRINITY_DN71250_c1_g1			TRINITY_DN73518_c2_g2	TRINITY_DN76266_c2_g1
		TRINITY_DN73656_c1_g4	TRINITY_DN70436_c4_g4			TRINITY_DN74223_c0_g1	TRINITY_DN70436_c3_g1
		TRINITY_DN76461_c1_g1	TRINITY_DN74337_c0_g3			TRINITY_DN74425_c1_g2	TRINITY_DN74542_c0_g3
		TRINITY_DN75681_c0_g3	TRINITY_DN76265_c0_g1			TRINITY_DN67330_c0_g1	TRINITY_DN74542_c1_g5
		TRINITY_DN76297_c2_g5	TRINITY_DN74873_c0_g1			TRINITY_DN70329_c0_g1	TRINITY_DN81620_c0_g1
		TRINITY_DN72784_c2_g1	TRINITY_DN67479_c0_g1			TRINITY_DN75159_c1_g3	TRINITY_DN68684_c0_g1
		TRINITY_DN72961_c0_g1	TRINITY_DN72339_c2_g4			TRINITY_DN73408_c2_g1	TRINITY_DN74210_c3_g1
		TRINITY_DN73852_c0_g1	TRINITY_DN73478_c1_g4			TRINITY_DN74780_c0_g2	TRINITY_DN75048_c4_g1
		TRINITY_DN74938_c4_g1	TRINITY_DN75607_c0_g1			TRINITY_DN67492_c0_g1	TRINITY_DN71083_c2_g1
		TRINITY_DN76818_c0_g2	TRINITY_DN72219_c7_g1			TRINITY_DN72562_c2_g2	TRINITY_DN70417_c5_g3
		TRINITY_DN76461_c0_g1	TRINITY_DN71529_c2_g5			TRINITY_DN74654_c0_g2	TRINITY_DN73788_c6_g4
		TRINITY_DN55288_c0_g1	TRINITY_DN72344_c1_g8			TRINITY_DN65077_c0_g2	TRINITY_DN71696_c0_g3
		TRINITY_DN76267_c1_g3	TRINITY_DN67100_c0_g1			TRINITY_DN75504_c0_g3	TRINITY_DN70321_c0_g1
		TRINITY_DN71197_c2_g1	TRINITY_DN68169_c0_g2			TRINITY_DN71477_c3_g1	TRINITY_DN72471_c4_g1
		TRINITY_DN76221_c1_g1	TRINITY_DN71535_c0_g1			TRINITY_DN76678_c0_g2	TRINITY_DN71475_c2_g6
		TRINITY_DN71326_c1_g2	TRINITY_DN71438_c1_g2			TRINITY_DN69563_c0_g1	TRINITY_DN73907_c2_g1
		TRINITY_DN72570_c1_g1	TRINITY_DN73332_c1_g5			TRINITY_DN72718_c1_g3	TRINITY_DN68895_c2_g2
		TRINITY_DN74288_c2_g1	TRINITY_DN75879_c0_g1			TRINITY_DN68676_c0_g1	TRINITY_DN68231_c0_g1
		TRINITY_DN74628_c1_g3	TRINITY_DN71358_c1_g1			TRINITY_DN71002_c0_g1	TRINITY_DN76070_c4_g1
		TRINITY_DN65462_c0_g1	TRINITY_DN70423_c0_g2			TRINITY_DN75183_c2_g2	TRINITY_DN66143_c0_g1
		TRINITY_DN1313_c0_g1	TRINITY_DN66894_c0_g1			TRINITY_DN67299_c0_g1	TRINITY_DN73438_c0_g1
		TRINITY_DN72156_c3_g3	TRINITY_DN72329_c2_g2			TRINITY_DN72095_c1_g1	TRINITY_DN67865_c0_g1
		TRINITY_DN76840_c4_g1	TRINITY_DN70674_c1_g1			TRINITY_DN74725_c2_g1	TRINITY_DN71649_c0_g2
		TRINITY_DN75725_c1_g2	TRINITY_DN70526_c0_g5			TRINITY_DN76762_c7_g1	TRINITY_DN62519_c0_g1
		TRINITY_DN73540_c2_g2	TRINITY_DN70436_c3_g1			TRINITY_DN74594_c2_g3	TRINITY_DN71917_c2_g1
		TRINITY_DN71689_c0_g1	TRINITY_DN74542_c0_g3			TRINITY_DN62057_c0_g1	TRINITY_DN72017_c4_g3
		TRINITY_DN71226_c0_g1	TRINITY_DN66518_c0_g1			TRINITY_DN76772_c1_g1	TRINITY_DN68191_c0_g1
		TRINITY_DN69582_c0_g2	TRINITY_DN74542_c1_g5			TRINITY_DN70862_c0_g1	TRINITY_DN71804_c0_g1
		TRINITY_DN71567_c3_g1	TRINITY_DN71598_c2_g6			TRINITY_DN74295_c0_g4	TRINITY_DN72343_c1_g1
		TRINITY_DN68634_c0_g1	TRINITY_DN73117_c1_g2			TRINITY_DN74909_c1_g1	TRINITY_DN70841_c1_g4
		TRINITY_DN74946_c1_g1	TRINITY_DN77036_c2_g3			TRINITY_DN73606_c4_g3	TRINITY_DN75153_c2_g2
		TRINITY_DN75614_c1_g3	TRINITY_DN76940_c1_g1			TRINITY_DN72878_c1_g1	TRINITY_DN65136_c0_g1
		TRINITY_DN73382_c4_g1	TRINITY_DN77084_c1_g2			TRINITY_DN72064_c0_g1	TRINITY_DN69947_c0_g1
		TRINITY_DN73290_c1_g1	TRINITY_DN75048_c4_g1			TRINITY_DN74091_c1_g3	TRINITY_DN63541_c0_g1
		TRINITY_DN73228_c1_g1	TRINITY_DN77076_c1_g1			TRINITY_DN76713_c1_g4	TRINITY_DN69210_c0_g1
		TRINITY_DN74041_c0_g1	TRINITY_DN71083_c2_g1			TRINITY_DN66419_c0_g1	TRINITY_DN74517_c2_g2
		TRINITY_DN76996_c1_g3	TRINITY_DN75414_c0_g1			TRINITY_DN75412_c4_g1	TRINITY_DN68627_c0_g1
		TRINITY_DN75003_c0_g2	TRINITY_DN74337_c0_g2			TRINITY_DN75811_c4_g1	TRINITY_DN74593_c4_g1
		TRINITY_DN69998_c0_g1	TRINITY_DN74417_c0_g1			TRINITY_DN74012_c0_g3	TRINITY_DN76035_c3_g2
		TRINITY_DN74129_c0_g2	TRINITY_DN71742_c1_g1			TRINITY_DN72238_c3_g1	TRINITY_DN72912_c0_g2
		TRINITY_DN73936_c1_g1	TRINITY_DN67117_c0_g1			TRINITY_DN76678_c0_g4	TRINITY_DN69335_c0_g1
		TRINITY_DN76818_c0_g1	TRINITY_DN73907_c2_g1			TRINITY_DN72156_c2_g2	TRINITY_DN75485_c1_g8
		TRINITY_DN75644_c0_g1	TRINITY_DN68895_c2_g2			TRINITY_DN75945_c1_g4	TRINITY_DN74718_c0_g1
		TRINITY_DN75862_c6_g1	TRINITY_DN71338_c0_g1			TRINITY_DN68386_c0_g1	TRINITY_DN70012_c0_g1
		TRINITY_DN69606_c2_g4	TRINITY_DN70947_c1_g1			TRINITY_DN75689_c0_g2	TRINITY_DN74882_c0_g1
		TRINITY_DN75663_c0_g4	TRINITY_DN67865_c0_g1			TRINITY_DN75583_c0_g1	TRINITY_DN76691_c1_g4
		TRINITY_DN73294_c1_g1	TRINITY_DN69595_c0_g1			TRINITY_DN71144_c3_g1	TRINITY_DN71384_c3_g1
		TRINITY_DN75348_c1_g2	TRINITY_DN73562_c4_g1			TRINITY_DN68977_c0_g2	TRINITY_DN75500_c2_g1
		TRINITY_DN72850_c1_g1	TRINITY_DN76352_c0_g2			TRINITY_DN76281_c0_g2	TRINITY_DN75863_c1_g2
		TRINITY_DN76910_c0_g1	TRINITY_DN75491_c2_g2			TRINITY_DN74157_c2_g2	TRINITY_DN75309_c0_g4
		TRINITY_DN66466_c0_g1	TRINITY_DN75784_c1_g2			TRINITY_DN77104_c2_g2	TRINITY_DN70671_c0_g2
		TRINITY_DN70998_c1_g1	TRINITY_DN75375_c1_g3			TRINITY_DN76722_c0_g1	TRINITY_DN75618_c1_g1
		TRINITY_DN75848_c1_g1	TRINITY_DN71076_c3_g4			TRINITY_DN71428_c4_g1	TRINITY_DN67523_c0_g1
		TRINITY_DN68299_c0_g1	TRINITY_DN72110_c2_g1			TRINITY_DN70867_c0_g1	TRINITY_DN74637_c3_g4
		TRINITY_DN72171_c3_g2	TRINITY_DN72017_c4_g3			TRINITY_DN69080_c0_g1	TRINITY_DN54760_c0_g1
		TRINITY_DN76779_c2_g1	TRINITY_DN68191_c0_g1			TRINITY_DN71821_c0_g2	TRINITY_DN74781_c3_g1
		TRINITY_DN76051_c1_g1	TRINITY_DN70437_c0_g1			TRINITY_DN40768_c0_g1	TRINITY_DN72487_c1_g2
		TRINITY_DN71513_c6_g1	TRINITY_DN73377_c1_g3			TRINITY_DN72745_c0_g2	TRINITY_DN69941_c0_g1
		TRINITY_DN71085_c2_g1	TRINITY_DN70841_c1_g4			TRINITY_DN72829_c0_g1	TRINITY_DN76857_c1_g1
		TRINITY_DN72074_c0_g1	TRINITY_DN76090_c0_g3			TRINITY_DN54543_c0_g1	TRINITY_DN69287_c0_g1
		TRINITY_DN72200_c0_g1	TRINITY_DN75153_c2_g2			TRINITY_DN65707_c0_g1	TRINITY_DN68847_c0_g1
		TRINITY_DN73991_c0_g1	TRINITY_DN65136_c0_g1			TRINITY_DN66876_c0_g1	TRINITY_DN73484_c3_g1
		TRINITY_DN70549_c6_g1	TRINITY_DN69607_c1_g1			TRINITY_DN76744_c0_g2	TRINITY_DN67616_c0_g1
		TRINITY_DN69831_c0_g3	TRINITY_DN69210_c0_g1			TRINITY_DN71928_c0_g1	TRINITY_DN76674_c1_g1
		TRINITY_DN76755_c0_g2	TRINITY_DN76237_c2_g1			TRINITY_DN62467_c0_g1	TRINITY_DN72653_c1_g3
		TRINITY_DN76838_c4_g1	TRINITY_DN74517_c2_g2			TRINITY_DN71937_c1_g1	TRINITY_DN67816_c1_g1
		TRINITY_DN61963_c0_g1	TRINITY_DN73065_c1_g2			TRINITY_DN76918_c1_g2	TRINITY_DN74105_c0_g2
		TRINITY_DN74068_c2_g1	TRINITY_DN74593_c4_g1			TRINITY_DN74548_c3_g1	TRINITY_DN76832_c4_g1
		TRINITY_DN69280_c0_g1	TRINITY_DN76487_c2_g1			TRINITY_DN74653_c4_g1	TRINITY_DN69853_c0_g1
		TRINITY_DN76248_c2_g1	TRINITY_DN73623_c3_g1			TRINITY_DN76052_c0_g1	TRINITY_DN68192_c0_g1
		TRINITY_DN71613_c0_g1	TRINITY_DN71545_c0_g1			TRINITY_DN67992_c0_g1	TRINITY_DN72111_c2_g1
		TRINITY_DN63913_c0_g1	TRINITY_DN71814_c2_g2			TRINITY_DN71955_c2_g4	TRINITY_DN75579_c1_g1
		TRINITY_DN74637_c3_g2	TRINITY_DN74718_c0_g1			TRINITY_DN76404_c0_g3	TRINITY_DN74479_c6_g1
		TRINITY_DN75495_c0_g2	TRINITY_DN70012_c0_g1			TRINITY_DN73834_c0_g2	TRINITY_DN69386_c0_g1
		TRINITY_DN76160_c0_g2	TRINITY_DN75857_c1_g2			TRINITY_DN68260_c0_g1	TRINITY_DN72310_c1_g1
		TRINITY_DN73633_c2_g3	TRINITY_DN71607_c0_g1			TRINITY_DN67956_c0_g1	TRINITY_DN74451_c2_g1
		TRINITY_DN74295_c0_g3	TRINITY_DN71976_c1_g2			TRINITY_DN74501_c2_g1	TRINITY_DN70761_c2_g1
		TRINITY_DN76005_c0_g1	TRINITY_DN76691_c1_g4			TRINITY_DN68041_c0_g1	TRINITY_DN76361_c1_g2
		TRINITY_DN74323_c0_g2	TRINITY_DN71384_c3_g1			TRINITY_DN71773_c3_g1	TRINITY_DN72102_c0_g1
		TRINITY_DN69557_c0_g1	TRINITY_DN75500_c2_g1			TRINITY_DN74985_c3_g2	TRINITY_DN73947_c3_g1
		TRINITY_DN74647_c3_g3	TRINITY_DN73486_c2_g1			TRINITY_DN72012_c0_g1	TRINITY_DN73987_c1_g3
		TRINITY_DN71687_c4_g1	TRINITY_DN73698_c3_g1			TRINITY_DN76547_c0_g2	TRINITY_DN70841_c1_g1
		TRINITY_DN66423_c0_g1	TRINITY_DN72919_c0_g1			TRINITY_DN65508_c0_g1	TRINITY_DN76594_c1_g1
		TRINITY_DN72786_c0_g1	TRINITY_DN77101_c3_g1			TRINITY_DN75967_c1_g1	TRINITY_DN76161_c0_g1
		TRINITY_DN68842_c0_g1	TRINITY_DN67523_c0_g1			TRINITY_DN72280_c0_g1	TRINITY_DN74131_c0_g2
		TRINITY_DN63702_c0_g1	TRINITY_DN72628_c2_g1			TRINITY_DN68888_c0_g1	TRINITY_DN71053_c3_g1
		TRINITY_DN75799_c0_g2	TRINITY_DN69941_c0_g1			TRINITY_DN76598_c2_g1	TRINITY_DN66110_c0_g1
		TRINITY_DN71009_c3_g3	TRINITY_DN69287_c0_g1			TRINITY_DN76890_c0_g1	TRINITY_DN71472_c3_g1
		TRINITY_DN68550_c0_g1	TRINITY_DN75458_c2_g4			TRINITY_DN71955_c2_g3	TRINITY_DN73665_c1_g3
		TRINITY_DN74909_c1_g2	TRINITY_DN75569_c0_g2			TRINITY_DN69872_c1_g1	TRINITY_DN72785_c2_g1
		TRINITY_DN75423_c0_g1	TRINITY_DN71941_c0_g4			TRINITY_DN80596_c0_g1	TRINITY_DN71020_c0_g2
		TRINITY_DN49934_c0_g1	TRINITY_DN76299_c0_g1			TRINITY_DN71968_c0_g3	TRINITY_DN69499_c0_g1
		TRINITY_DN70672_c6_g1	TRINITY_DN68207_c0_g1			TRINITY_DN72798_c0_g1	TRINITY_DN73784_c8_g1
		TRINITY_DN70562_c2_g1	TRINITY_DN73760_c1_g1			TRINITY_DN73795_c1_g1	TRINITY_DN68668_c0_g1
		TRINITY_DN74653_c1_g1	TRINITY_DN66263_c0_g1			TRINITY_DN74606_c1_g1	TRINITY_DN69592_c0_g1
		TRINITY_DN74007_c1_g2	TRINITY_DN75364_c3_g1			TRINITY_DN73039_c3_g1	TRINITY_DN68219_c0_g2
		TRINITY_DN36596_c0_g1	TRINITY_DN76674_c1_g1			TRINITY_DN72312_c4_g2	TRINITY_DN76305_c1_g1
		TRINITY_DN75159_c0_g1	TRINITY_DN72653_c1_g3			TRINITY_DN70289_c0_g1	TRINITY_DN75664_c3_g1
		TRINITY_DN72378_c2_g2	TRINITY_DN76067_c0_g4			TRINITY_DN67663_c0_g1	TRINITY_DN76024_c4_g1
		TRINITY_DN73518_c2_g2	TRINITY_DN76832_c4_g1			TRINITY_DN66531_c0_g2	TRINITY_DN70590_c1_g2
		TRINITY_DN67527_c0_g1	TRINITY_DN75384_c1_g2			TRINITY_DN76200_c0_g4	TRINITY_DN55360_c0_g1
		TRINITY_DN74223_c0_g1	TRINITY_DN75859_c0_g4			TRINITY_DN74367_c4_g3	TRINITY_DN77040_c0_g1
		TRINITY_DN75673_c0_g1	TRINITY_DN74479_c6_g1			TRINITY_DN72264_c0_g3	TRINITY_DN73109_c2_g1
		TRINITY_DN70626_c1_g1	TRINITY_DN72129_c0_g1			TRINITY_DN69487_c0_g5	TRINITY_DN75067_c0_g1
		TRINITY_DN67330_c0_g1	TRINITY_DN69386_c0_g1			TRINITY_DN73054_c1_g5	TRINITY_DN67897_c1_g1
		TRINITY_DN70329_c0_g1	TRINITY_DN75651_c0_g3			TRINITY_DN71992_c2_g3	TRINITY_DN77046_c1_g2
		TRINITY_DN76485_c1_g1	TRINITY_DN67586_c0_g1			TRINITY_DN71937_c0_g5	TRINITY_DN75259_c0_g1
		TRINITY_DN74381_c0_g1	TRINITY_DN71977_c1_g1			TRINITY_DN76768_c0_g1	TRINITY_DN75105_c0_g1
		TRINITY_DN76159_c0_g1	TRINITY_DN72102_c0_g1			TRINITY_DN76755_c0_g5	TRINITY_DN73113_c3_g1
		TRINITY_DN74780_c0_g2	TRINITY_DN75900_c1_g3			TRINITY_DN73067_c2_g2	TRINITY_DN70931_c4_g1
		TRINITY_DN73249_c1_g2	TRINITY_DN71839_c0_g1			TRINITY_DN73181_c2_g2	TRINITY_DN67763_c0_g1
		TRINITY_DN76658_c2_g4	TRINITY_DN70841_c1_g1			TRINITY_DN66570_c0_g1	TRINITY_DN71352_c2_g1
		TRINITY_DN75664_c4_g1	TRINITY_DN76594_c1_g1			TRINITY_DN70716_c2_g4	TRINITY_DN71337_c2_g1
		TRINITY_DN67492_c0_g1	TRINITY_DN75458_c2_g3			TRINITY_DN76264_c4_g6	TRINITY_DN71038_c3_g3
		TRINITY_DN61186_c0_g1	TRINITY_DN74131_c0_g2			TRINITY_DN74604_c1_g1	TRINITY_DN66497_c0_g1
		TRINITY_DN76860_c1_g2	TRINITY_DN76622_c1_g1			TRINITY_DN74352_c1_g3	TRINITY_DN71794_c2_g1
		TRINITY_DN55207_c0_g1	TRINITY_DN73840_c1_g2			TRINITY_DN67664_c0_g1	TRINITY_DN72768_c0_g2
		TRINITY_DN69048_c0_g2	TRINITY_DN72785_c2_g1			TRINITY_DN75646_c1_g4	TRINITY_DN74760_c2_g2
		TRINITY_DN74398_c0_g1	TRINITY_DN71020_c0_g2			TRINITY_DN68271_c0_g1	TRINITY_DN73559_c0_g2
		TRINITY_DN73540_c2_g1	TRINITY_DN75355_c1_g2			TRINITY_DN67357_c0_g1	TRINITY_DN70965_c8_g1
		TRINITY_DN65077_c0_g2	TRINITY_DN75530_c2_g1			TRINITY_DN74146_c3_g2	TRINITY_DN73742_c2_g1
		TRINITY_DN75504_c0_g3	TRINITY_DN75050_c0_g4			TRINITY_DN60411_c0_g1	TRINITY_DN72304_c0_g7
		TRINITY_DN75886_c1_g1	TRINITY_DN66592_c0_g1			TRINITY_DN64092_c0_g1	TRINITY_DN69446_c0_g3
		TRINITY_DN77826_c0_g1	TRINITY_DN75859_c0_g1			TRINITY_DN72713_c3_g1	TRINITY_DN71848_c1_g5
		TRINITY_DN72718_c1_g3	TRINITY_DN74194_c2_g2			TRINITY_DN72173_c5_g2	TRINITY_DN64242_c0_g1
		TRINITY_DN68676_c0_g1	TRINITY_DN71740_c2_g1			TRINITY_DN62448_c0_g1	TRINITY_DN73133_c2_g1
		TRINITY_DN74428_c1_g2	TRINITY_DN71297_c4_g1			TRINITY_DN74732_c0_g3	TRINITY_DN74696_c0_g3
		TRINITY_DN72994_c2_g5	TRINITY_DN72414_c4_g1			TRINITY_DN69545_c0_g1	TRINITY_DN66646_c0_g1
		TRINITY_DN71002_c0_g1	TRINITY_DN68658_c0_g1			TRINITY_DN73965_c0_g5	TRINITY_DN68673_c0_g2
		TRINITY_DN72350_c3_g2	TRINITY_DN68668_c0_g1			TRINITY_DN71893_c2_g1	TRINITY_DN68662_c0_g1
		TRINITY_DN54524_c0_g1	TRINITY_DN75159_c1_g4			TRINITY_DN74715_c0_g2	TRINITY_DN73805_c12_g1
		TRINITY_DN76030_c2_g2	TRINITY_DN74470_c4_g1			TRINITY_DN76755_c0_g3	TRINITY_DN74428_c1_g4
		TRINITY_DN62994_c0_g1	TRINITY_DN67597_c0_g1			TRINITY_DN75115_c2_g3	TRINITY_DN65835_c0_g1
		TRINITY_DN67299_c0_g1	TRINITY_DN76753_c1_g2			TRINITY_DN71660_c0_g4	TRINITY_DN70761_c4_g1
		TRINITY_DN72095_c1_g1	TRINITY_DN71385_c1_g2			TRINITY_DN75132_c4_g1	TRINITY_DN74075_c2_g2
		TRINITY_DN76296_c1_g5	TRINITY_DN74850_c6_g1			TRINITY_DN77034_c0_g1	TRINITY_DN72035_c0_g2
		TRINITY_DN71492_c6_g1	TRINITY_DN75295_c3_g1			TRINITY_DN75076_c0_g1	TRINITY_DN74499_c2_g3
		TRINITY_DN72359_c6_g1	TRINITY_DN76305_c1_g1			TRINITY_DN74595_c3_g2	TRINITY_DN54884_c0_g1
		TRINITY_DN72773_c1_g2	TRINITY_DN75664_c3_g1			TRINITY_DN71680_c1_g1	TRINITY_DN73741_c1_g1
		TRINITY_DN76665_c1_g1	TRINITY_DN76024_c4_g1			TRINITY_DN16942_c0_g1	TRINITY_DN62770_c0_g1
		TRINITY_DN74594_c2_g3	TRINITY_DN70590_c1_g2			TRINITY_DN74028_c0_g2	TRINITY_DN68071_c0_g1
		TRINITY_DN74917_c1_g1	TRINITY_DN72780_c1_g2			TRINITY_DN68303_c0_g1	TRINITY_DN72931_c0_g1
		TRINITY_DN62057_c0_g1	TRINITY_DN62376_c0_g1			TRINITY_DN72296_c1_g5	TRINITY_DN73003_c1_g1
		TRINITY_DN76772_c1_g1	TRINITY_DN73109_c2_g1			TRINITY_DN75531_c1_g1	TRINITY_DN76052_c0_g2
		TRINITY_DN70862_c0_g1	TRINITY_DN75067_c0_g1			TRINITY_DN74282_c1_g1	TRINITY_DN76034_c3_g1
		TRINITY_DN66546_c0_g1	TRINITY_DN73304_c1_g1			TRINITY_DN74804_c0_g1	TRINITY_DN73737_c1_g1
		TRINITY_DN74295_c0_g4	TRINITY_DN75259_c0_g1			TRINITY_DN68565_c0_g1	TRINITY_DN75146_c2_g5
		TRINITY_DN67119_c0_g1	TRINITY_DN67413_c0_g1			TRINITY_DN68904_c0_g1	TRINITY_DN69676_c0_g1
		TRINITY_DN74777_c1_g1	TRINITY_DN76087_c1_g2			TRINITY_DN73972_c6_g3	TRINITY_DN76047_c3_g1
		TRINITY_DN67097_c0_g1	TRINITY_DN71337_c2_g1			TRINITY_DN70855_c0_g1	TRINITY_DN72676_c2_g1
		TRINITY_DN71190_c1_g1	TRINITY_DN75914_c1_g1			TRINITY_DN75125_c0_g1	TRINITY_DN65828_c0_g1
		TRINITY_DN67567_c0_g2	TRINITY_DN76312_c0_g1			TRINITY_DN74092_c3_g1	TRINITY_DN76294_c2_g2
		TRINITY_DN74909_c1_g1	TRINITY_DN77068_c4_g2			TRINITY_DN74322_c2_g2	TRINITY_DN76491_c1_g1
		TRINITY_DN73606_c4_g3	TRINITY_DN74760_c2_g2			TRINITY_DN76584_c2_g2	TRINITY_DN72710_c3_g1
		TRINITY_DN72064_c0_g1	TRINITY_DN74175_c2_g1			TRINITY_DN76118_c0_g1	TRINITY_DN73484_c1_g1
		TRINITY_DN67932_c0_g1	TRINITY_DN76569_c0_g1			TRINITY_DN68270_c0_g1	TRINITY_DN71261_c4_g2
		TRINITY_DN76713_c1_g4	TRINITY_DN74405_c0_g1			TRINITY_DN75721_c0_g2	TRINITY_DN69649_c0_g1
		TRINITY_DN72692_c3_g2	TRINITY_DN76020_c0_g2			TRINITY_DN71950_c2_g1	TRINITY_DN74065_c0_g1
		TRINITY_DN66419_c0_g1	TRINITY_DN73899_c4_g3			TRINITY_DN71557_c2_g1	TRINITY_DN67046_c0_g1
		TRINITY_DN71763_c0_g1	TRINITY_DN73947_c4_g2			TRINITY_DN75655_c1_g1	TRINITY_DN68368_c0_g2
		TRINITY_DN75412_c4_g1	TRINITY_DN69446_c0_g3			TRINITY_DN76986_c3_g2	TRINITY_DN74280_c1_g1
		TRINITY_DN75811_c4_g1	TRINITY_DN71848_c1_g5			TRINITY_DN75205_c1_g5	TRINITY_DN72653_c1_g2
		TRINITY_DN76369_c1_g2	TRINITY_DN67702_c0_g1			TRINITY_DN72170_c4_g2	TRINITY_DN76351_c2_g2
		TRINITY_DN76909_c2_g1	TRINITY_DN73718_c2_g4			TRINITY_DN76330_c3_g3	TRINITY_DN80110_c0_g1
		TRINITY_DN59786_c0_g1	TRINITY_DN71083_c1_g3			TRINITY_DN75839_c1_g2	TRINITY_DN74934_c1_g1
		TRINITY_DN69639_c0_g2	TRINITY_DN68673_c0_g2			TRINITY_DN76070_c2_g1	TRINITY_DN76837_c2_g2
		TRINITY_DN76449_c0_g1	TRINITY_DN68662_c0_g1			TRINITY_DN67237_c0_g1	TRINITY_DN70672_c5_g1
		TRINITY_DN59999_c0_g1	TRINITY_DN69697_c0_g1			TRINITY_DN72811_c0_g1	TRINITY_DN65865_c0_g1
		TRINITY_DN71888_c0_g1	TRINITY_DN76137_c2_g1			TRINITY_DN76661_c5_g2	TRINITY_DN75252_c1_g1
		TRINITY_DN72156_c2_g2	TRINITY_DN67778_c0_g1			TRINITY_DN76051_c2_g3	TRINITY_DN72694_c0_g1
		TRINITY_DN75945_c1_g4	TRINITY_DN74880_c0_g7			TRINITY_DN75626_c4_g3	TRINITY_DN76443_c1_g3
		TRINITY_DN68643_c0_g1	TRINITY_DN75759_c0_g5			TRINITY_DN69304_c0_g1	TRINITY_DN70592_c0_g1
		TRINITY_DN68386_c0_g1	TRINITY_DN75805_c4_g6			TRINITY_DN76673_c1_g3	TRINITY_DN71376_c0_g1
		TRINITY_DN75583_c0_g1	TRINITY_DN74075_c2_g2			TRINITY_DN76281_c0_g1	TRINITY_DN72216_c1_g2
		TRINITY_DN70298_c0_g1	TRINITY_DN72035_c0_g2			TRINITY_DN68404_c0_g1	TRINITY_DN69952_c0_g2
		TRINITY_DN71144_c3_g1	TRINITY_DN76657_c2_g2			TRINITY_DN76731_c3_g1	TRINITY_DN71686_c0_g4
		TRINITY_DN73542_c2_g5	TRINITY_DN77082_c3_g3			TRINITY_DN76892_c1_g2	TRINITY_DN74093_c1_g2
		TRINITY_DN73428_c1_g2	TRINITY_DN73031_c0_g1			TRINITY_DN77017_c0_g2	TRINITY_DN73703_c2_g1
		TRINITY_DN68977_c0_g2	TRINITY_DN71612_c5_g1			TRINITY_DN75839_c1_g1	TRINITY_DN72465_c8_g2
		TRINITY_DN71180_c0_g2	TRINITY_DN72263_c0_g1			TRINITY_DN67019_c0_g1	TRINITY_DN73383_c2_g5
		TRINITY_DN76281_c0_g2	TRINITY_DN75050_c0_g2			TRINITY_DN70436_c4_g1	TRINITY_DN75230_c5_g1
		TRINITY_DN76722_c0_g1	TRINITY_DN76073_c0_g3			TRINITY_DN73632_c2_g4	TRINITY_DN74757_c2_g1
		TRINITY_DN69080_c0_g1	TRINITY_DN71364_c0_g1			TRINITY_DN74653_c4_g2	TRINITY_DN67417_c0_g1
		TRINITY_DN71821_c0_g2	TRINITY_DN67713_c0_g1			TRINITY_DN71152_c0_g1	TRINITY_DN75176_c0_g1
		TRINITY_DN72643_c2_g2	TRINITY_DN75434_c4_g1			TRINITY_DN71623_c0_g1	TRINITY_DN72674_c0_g1
		TRINITY_DN72829_c0_g1	TRINITY_DN70932_c5_g3			TRINITY_DN75518_c3_g1	TRINITY_DN70389_c0_g1
		TRINITY_DN54543_c0_g1	TRINITY_DN74176_c1_g1			TRINITY_DN70161_c0_g1	TRINITY_DN74128_c0_g2
		TRINITY_DN76810_c4_g1	TRINITY_DN74000_c2_g6			TRINITY_DN72070_c1_g1	TRINITY_DN75797_c3_g6
		TRINITY_DN65060_c0_g1	TRINITY_DN76034_c3_g1			TRINITY_DN75728_c1_g2	TRINITY_DN75741_c1_g2
		TRINITY_DN71928_c0_g1	TRINITY_DN71287_c0_g1			TRINITY_DN75390_c1_g1	TRINITY_DN75743_c5_g3
		TRINITY_DN62467_c0_g1	TRINITY_DN73737_c1_g1			TRINITY_DN72090_c2_g1	TRINITY_DN62664_c0_g1
		TRINITY_DN76918_c1_g2	TRINITY_DN72547_c0_g3			TRINITY_DN76202_c1_g1	TRINITY_DN76590_c1_g1
		TRINITY_DN74548_c3_g1	TRINITY_DN76883_c5_g1			TRINITY_DN70163_c0_g1	TRINITY_DN75777_c1_g3
		TRINITY_DN74653_c4_g1	TRINITY_DN75814_c0_g1			TRINITY_DN74474_c3_g3	TRINITY_DN73243_c1_g1
		TRINITY_DN72865_c0_g1	TRINITY_DN69368_c0_g1			TRINITY_DN76647_c3_g2	TRINITY_DN74498_c3_g1
		TRINITY_DN76052_c0_g1	TRINITY_DN76294_c2_g2			TRINITY_DN74564_c0_g3	TRINITY_DN72974_c0_g1
		TRINITY_DN67992_c0_g1	TRINITY_DN74590_c1_g3			TRINITY_DN73788_c6_g1	TRINITY_DN71927_c0_g1
		TRINITY_DN71955_c2_g4	TRINITY_DN75866_c2_g3			TRINITY_DN71413_c1_g1	TRINITY_DN74350_c1_g1
		TRINITY_DN76404_c0_g3	TRINITY_DN73200_c1_g2			TRINITY_DN74376_c3_g1	TRINITY_DN63072_c0_g1
		TRINITY_DN73834_c0_g2	TRINITY_DN69649_c0_g1			TRINITY_DN76788_c2_g1	TRINITY_DN74582_c0_g2
		TRINITY_DN74451_c2_g5	TRINITY_DN75744_c0_g2			TRINITY_DN66875_c0_g1	TRINITY_DN66777_c0_g1
		TRINITY_DN74288_c3_g1	TRINITY_DN74188_c0_g1			TRINITY_DN71632_c1_g2	TRINITY_DN72755_c1_g2
		TRINITY_DN67956_c0_g1	TRINITY_DN73488_c0_g3			TRINITY_DN69188_c0_g1	TRINITY_DN69970_c0_g1
		TRINITY_DN70758_c1_g1	TRINITY_DN73923_c3_g3			TRINITY_DN61890_c0_g1	TRINITY_DN72718_c2_g1
		TRINITY_DN63099_c0_g1	TRINITY_DN74280_c1_g1			TRINITY_DN73515_c0_g1	TRINITY_DN75959_c0_g2
		TRINITY_DN74501_c2_g1	TRINITY_DN72653_c1_g2			TRINITY_DN68540_c0_g1	TRINITY_DN76042_c1_g7
		TRINITY_DN73842_c2_g2	TRINITY_DN74638_c0_g8			TRINITY_DN55173_c0_g1	TRINITY_DN75559_c0_g1
		TRINITY_DN68041_c0_g1	TRINITY_DN75050_c0_g1			TRINITY_DN71343_c0_g1	TRINITY_DN77270_c0_g1
		TRINITY_DN74985_c3_g2	TRINITY_DN76443_c1_g3			TRINITY_DN76729_c3_g1	TRINITY_DN75797_c3_g4
		TRINITY_DN72012_c0_g1	TRINITY_DN70592_c0_g1			TRINITY_DN76794_c0_g1	TRINITY_DN73196_c1_g1
		TRINITY_DN76547_c0_g2	TRINITY_DN68846_c0_g1			TRINITY_DN73793_c2_g1	TRINITY_DN72485_c2_g3
		TRINITY_DN76075_c2_g6	TRINITY_DN71696_c0_g2			TRINITY_DN75691_c1_g2	TRINITY_DN75602_c2_g2
		TRINITY_DN75731_c1_g2	TRINITY_DN72216_c1_g2			TRINITY_DN74595_c3_g1	TRINITY_DN74859_c4_g1
		TRINITY_DN76584_c2_g1	TRINITY_DN71686_c0_g4			TRINITY_DN73994_c1_g2	TRINITY_DN73947_c3_g2
		TRINITY_DN70894_c4_g1	TRINITY_DN74093_c1_g2			TRINITY_DN75841_c0_g8	TRINITY_DN81422_c0_g1
		TRINITY_DN72250_c3_g3	TRINITY_DN75641_c2_g1			TRINITY_DN74295_c0_g6	TRINITY_DN73281_c1_g1
		TRINITY_DN72280_c0_g1	TRINITY_DN77063_c2_g4			TRINITY_DN76710_c2_g2	TRINITY_DN75017_c2_g4
		TRINITY_DN68888_c0_g1	TRINITY_DN72345_c5_g2			TRINITY_DN72128_c1_g4	TRINITY_DN74732_c0_g4
		TRINITY_DN76598_c2_g1	TRINITY_DN76757_c1_g4			TRINITY_DN74759_c0_g3	TRINITY_DN74810_c2_g2
		TRINITY_DN71955_c2_g3	TRINITY_DN72480_c2_g1			TRINITY_DN72657_c2_g1	TRINITY_DN72152_c2_g1
		TRINITY_DN69872_c1_g1	TRINITY_DN74732_c0_g2			TRINITY_DN72478_c0_g3	TRINITY_DN73826_c1_g2
		TRINITY_DN75573_c0_g8	TRINITY_DN70541_c0_g1			TRINITY_DN68038_c0_g1	TRINITY_DN67143_c0_g1
		TRINITY_DN70714_c1_g3	TRINITY_DN68154_c0_g1			TRINITY_DN76425_c1_g1	TRINITY_DN75983_c2_g1
		TRINITY_DN71968_c0_g3	TRINITY_DN74520_c1_g1			TRINITY_DN67250_c0_g1	TRINITY_DN70886_c0_g3
		TRINITY_DN73975_c2_g4	TRINITY_DN72674_c0_g1			TRINITY_DN70613_c0_g1	TRINITY_DN73152_c0_g2
		TRINITY_DN72798_c0_g1	TRINITY_DN70389_c0_g1			TRINITY_DN69574_c0_g1	TRINITY_DN75188_c0_g1
		TRINITY_DN69555_c0_g1	TRINITY_DN75778_c1_g2			TRINITY_DN65488_c0_g1	TRINITY_DN76256_c0_g6
		TRINITY_DN73795_c1_g1	TRINITY_DN74753_c0_g1			TRINITY_DN70604_c0_g1	TRINITY_DN73845_c0_g1
		TRINITY_DN74606_c1_g1	TRINITY_DN75743_c5_g3			TRINITY_DN73199_c0_g1	TRINITY_DN74899_c1_g3
		TRINITY_DN72333_c1_g1	TRINITY_DN76596_c2_g1			TRINITY_DN70009_c7_g2	TRINITY_DN68153_c0_g1
		TRINITY_DN71896_c0_g1	TRINITY_DN74112_c2_g3			TRINITY_DN75468_c4_g4	TRINITY_DN70916_c3_g1
		TRINITY_DN74367_c4_g3	TRINITY_DN62664_c0_g1			TRINITY_DN73518_c2_g1	TRINITY_DN70974_c0_g1
		TRINITY_DN69104_c0_g1	TRINITY_DN72205_c0_g2			TRINITY_DN76942_c2_g1	TRINITY_DN75040_c0_g1
		TRINITY_DN72264_c0_g3	TRINITY_DN72951_c1_g1			TRINITY_DN74636_c1_g1	TRINITY_DN68303_c0_g2
		TRINITY_DN74501_c1_g1	TRINITY_DN74294_c1_g2			TRINITY_DN74725_c2_g2	TRINITY_DN74465_c0_g2
		TRINITY_DN72018_c0_g3	TRINITY_DN75656_c0_g5			TRINITY_DN67038_c0_g1	TRINITY_DN76305_c0_g1
		TRINITY_DN73054_c1_g5	TRINITY_DN74498_c3_g1			TRINITY_DN72885_c1_g1	TRINITY_DN73366_c2_g1
		TRINITY_DN68587_c0_g1	TRINITY_DN72974_c0_g1			TRINITY_DN74432_c1_g1	TRINITY_DN68098_c0_g1
		TRINITY_DN74988_c0_g2	TRINITY_DN75838_c0_g1			TRINITY_DN76929_c1_g3	TRINITY_DN74006_c0_g7
		TRINITY_DN76227_c1_g3	TRINITY_DN76031_c2_g2			TRINITY_DN75069_c0_g3	TRINITY_DN75389_c0_g4
		TRINITY_DN76768_c0_g1	TRINITY_DN74350_c1_g1			TRINITY_DN71504_c0_g2	TRINITY_DN67463_c0_g1
		TRINITY_DN67292_c0_g1	TRINITY_DN67238_c0_g1			TRINITY_DN65478_c0_g1	TRINITY_DN64111_c0_g1
		TRINITY_DN69481_c0_g1	TRINITY_DN74628_c1_g7			TRINITY_DN74071_c0_g2	TRINITY_DN75485_c1_g3
		TRINITY_DN73067_c2_g2	TRINITY_DN76527_c2_g1			TRINITY_DN62869_c0_g1	TRINITY_DN67923_c0_g1
		TRINITY_DN66570_c0_g1	TRINITY_DN63072_c0_g1			TRINITY_DN75324_c3_g1	TRINITY_DN72509_c3_g5
		TRINITY_DN66094_c0_g1	TRINITY_DN74176_c1_g2			TRINITY_DN75853_c1_g1	TRINITY_DN71670_c2_g1
		TRINITY_DN74604_c1_g1	TRINITY_DN74386_c2_g2			TRINITY_DN75679_c1_g1	TRINITY_DN18189_c0_g1
		TRINITY_DN74352_c1_g3	TRINITY_DN76065_c0_g1			TRINITY_DN76784_c1_g3	TRINITY_DN69006_c0_g1
		TRINITY_DN67664_c0_g1	TRINITY_DN76940_c1_g2			TRINITY_DN71976_c1_g1	TRINITY_DN66120_c0_g1
		TRINITY_DN75646_c1_g4	TRINITY_DN40783_c0_g1			TRINITY_DN76183_c1_g2	TRINITY_DN71437_c2_g2
		TRINITY_DN68271_c0_g1	TRINITY_DN74542_c0_g1			TRINITY_DN72113_c0_g1	TRINITY_DN77051_c2_g1
		TRINITY_DN67357_c0_g1	TRINITY_DN74677_c2_g9			TRINITY_DN75504_c0_g1	TRINITY_DN74317_c2_g7
		TRINITY_DN76012_c0_g1	TRINITY_DN77270_c0_g1			TRINITY_DN69158_c0_g1	TRINITY_DN73918_c1_g1
		TRINITY_DN74146_c3_g2	TRINITY_DN73862_c3_g1			TRINITY_DN74367_c4_g1	TRINITY_DN73311_c1_g1
		TRINITY_DN64092_c0_g1	TRINITY_DN72304_c0_g6			TRINITY_DN73021_c0_g1	TRINITY_DN76768_c1_g1
		TRINITY_DN72713_c3_g1	TRINITY_DN70017_c0_g1			TRINITY_DN71623_c1_g2	TRINITY_DN73367_c3_g5
		TRINITY_DN72173_c5_g2	TRINITY_DN65569_c0_g1			TRINITY_DN76823_c1_g4	TRINITY_DN75485_c1_g5
		TRINITY_DN69606_c0_g1	TRINITY_DN75797_c3_g4			TRINITY_DN73837_c3_g1	TRINITY_DN75252_c2_g1
		TRINITY_DN73896_c1_g5	TRINITY_DN73196_c1_g1			TRINITY_DN68163_c0_g1	TRINITY_DN74067_c0_g5
		TRINITY_DN74732_c0_g3	TRINITY_DN71407_c0_g3			TRINITY_DN73219_c2_g3	TRINITY_DN72871_c1_g1
		TRINITY_DN67252_c0_g2	TRINITY_DN75123_c1_g1			TRINITY_DN69716_c0_g1	TRINITY_DN72907_c0_g1
		TRINITY_DN71586_c1_g2	TRINITY_DN74549_c0_g2			TRINITY_DN76919_c0_g1	TRINITY_DN71357_c0_g4
		TRINITY_DN73414_c3_g2	TRINITY_DN76657_c2_g3			TRINITY_DN74856_c0_g1	TRINITY_DN73623_c3_g3
		TRINITY_DN68844_c0_g2	TRINITY_DN75813_c1_g1			TRINITY_DN75535_c0_g1	TRINITY_DN75210_c0_g1
		TRINITY_DN66480_c0_g1	TRINITY_DN74983_c1_g2			TRINITY_DN73054_c2_g1	TRINITY_DN74760_c2_g8
		TRINITY_DN66461_c0_g1	TRINITY_DN77063_c3_g1			TRINITY_DN72926_c5_g3	TRINITY_DN73773_c4_g1
		TRINITY_DN67372_c0_g1	TRINITY_DN76910_c1_g4			TRINITY_DN74810_c1_g1	TRINITY_DN74875_c0_g7
		TRINITY_DN72281_c1_g5	TRINITY_DN74646_c1_g2			TRINITY_DN76903_c0_g2	TRINITY_DN68203_c0_g1
		TRINITY_DN70213_c0_g1	TRINITY_DN73447_c1_g3			TRINITY_DN72658_c3_g1	TRINITY_DN58507_c0_g1
		TRINITY_DN74715_c0_g2	TRINITY_DN76832_c5_g3			TRINITY_DN76030_c2_g3	TRINITY_DN73220_c1_g2
		TRINITY_DN71689_c0_g3	TRINITY_DN75798_c2_g3			TRINITY_DN76611_c3_g4	TRINITY_DN66853_c0_g1
		TRINITY_DN76642_c2_g3	TRINITY_DN70886_c0_g3			TRINITY_DN76422_c2_g3	TRINITY_DN62874_c0_g1
		TRINITY_DN73351_c2_g3	TRINITY_DN69618_c0_g1			TRINITY_DN75328_c1_g1	TRINITY_DN73084_c2_g3
		TRINITY_DN76755_c0_g3	TRINITY_DN73152_c0_g2			TRINITY_DN74009_c2_g2	TRINITY_DN74243_c2_g1
		TRINITY_DN75115_c2_g3	TRINITY_DN75188_c0_g1			TRINITY_DN71710_c0_g3	TRINITY_DN71942_c2_g1
		TRINITY_DN67081_c0_g1	TRINITY_DN73305_c1_g1			TRINITY_DN71896_c0_g2	TRINITY_DN73703_c2_g2
		TRINITY_DN67023_c0_g1	TRINITY_DN63984_c0_g1			TRINITY_DN75343_c2_g2	TRINITY_DN74434_c0_g1
		TRINITY_DN77079_c3_g4	TRINITY_DN71757_c5_g2			TRINITY_DN73468_c0_g1	TRINITY_DN76845_c4_g4
		TRINITY_DN75076_c0_g1	TRINITY_DN73616_c1_g1			TRINITY_DN72570_c1_g2	TRINITY_DN72068_c2_g1
		TRINITY_DN74595_c3_g2	TRINITY_DN70974_c0_g1			TRINITY_DN68637_c0_g1	TRINITY_DN72304_c0_g4
		TRINITY_DN72467_c0_g1	TRINITY_DN75107_c1_g1			TRINITY_DN76929_c1_g1	TRINITY_DN73705_c1_g2
		TRINITY_DN56085_c0_g1	TRINITY_DN74465_c0_g2			TRINITY_DN70918_c8_g2	TRINITY_DN70841_c1_g5
		TRINITY_DN74170_c0_g5	TRINITY_DN69902_c0_g2			TRINITY_DN74219_c0_g1	TRINITY_DN73161_c3_g1
		TRINITY_DN71680_c1_g1	TRINITY_DN71508_c2_g2			TRINITY_DN76611_c4_g1	TRINITY_DN73946_c2_g1
		TRINITY_DN68345_c1_g4	TRINITY_DN73366_c2_g1			TRINITY_DN76474_c1_g3	TRINITY_DN70819_c0_g1
		TRINITY_DN74028_c0_g2	TRINITY_DN71132_c2_g1			TRINITY_DN75152_c1_g2	TRINITY_DN66989_c0_g1
		TRINITY_DN72296_c1_g5	TRINITY_DN75389_c0_g4			TRINITY_DN74159_c4_g2	TRINITY_DN70892_c0_g1
		TRINITY_DN72999_c0_g2	TRINITY_DN67463_c0_g1			TRINITY_DN76264_c4_g5	TRINITY_DN73401_c0_g1
		TRINITY_DN74804_c0_g1	TRINITY_DN70750_c0_g1			TRINITY_DN74014_c4_g2	TRINITY_DN68234_c0_g1
		TRINITY_DN70653_c1_g1	TRINITY_DN64111_c0_g1			TRINITY_DN71963_c3_g3	TRINITY_DN73987_c1_g1
		TRINITY_DN69613_c0_g1	TRINITY_DN73842_c0_g1			TRINITY_DN67181_c0_g1	TRINITY_DN74383_c0_g1
		TRINITY_DN68565_c0_g1	TRINITY_DN71708_c2_g1			TRINITY_DN73405_c3_g1	TRINITY_DN74810_c2_g1
		TRINITY_DN73414_c3_g5	TRINITY_DN72424_c1_g1			TRINITY_DN76061_c2_g1	TRINITY_DN73166_c2_g2
		TRINITY_DN68904_c0_g1	TRINITY_DN69205_c1_g2			TRINITY_DN69767_c0_g3	TRINITY_DN73947_c4_g3
		TRINITY_DN73972_c6_g3	TRINITY_DN59872_c0_g1			TRINITY_DN75064_c1_g1	TRINITY_DN73708_c0_g4
		TRINITY_DN76975_c0_g1	TRINITY_DN75759_c0_g2			TRINITY_DN73573_c1_g2	TRINITY_DN67277_c0_g1
		TRINITY_DN70616_c5_g3	TRINITY_DN71670_c2_g1			TRINITY_DN75058_c4_g2	TRINITY_DN72666_c0_g1
		TRINITY_DN72375_c0_g1	TRINITY_DN75038_c0_g1			TRINITY_DN71804_c2_g2	TRINITY_DN69672_c0_g1
		TRINITY_DN75125_c0_g1	TRINITY_DN69002_c0_g1			TRINITY_DN72926_c5_g2	TRINITY_DN75239_c0_g1
		TRINITY_DN74092_c3_g1	TRINITY_DN71437_c2_g2			TRINITY_DN56166_c0_g1	TRINITY_DN72601_c2_g4
		TRINITY_DN73542_c2_g3	TRINITY_DN72567_c0_g1			TRINITY_DN67212_c0_g1	TRINITY_DN72365_c3_g4
		TRINITY_DN74752_c1_g2	TRINITY_DN76532_c0_g3			TRINITY_DN73165_c1_g4	TRINITY_DN73677_c2_g1
		TRINITY_DN73667_c1_g3	TRINITY_DN68952_c1_g1			TRINITY_DN72153_c2_g1	TRINITY_DN65043_c0_g1
		TRINITY_DN74322_c2_g2	TRINITY_DN68673_c0_g1			TRINITY_DN76713_c1_g6	TRINITY_DN71331_c0_g2
		TRINITY_DN70500_c2_g2	TRINITY_DN74317_c2_g7			TRINITY_DN74835_c0_g1	TRINITY_DN75220_c0_g3
		TRINITY_DN76584_c2_g2	TRINITY_DN73367_c3_g5			TRINITY_DN70274_c0_g1	TRINITY_DN73211_c2_g1
		TRINITY_DN68535_c0_g1	TRINITY_DN62625_c0_g1			TRINITY_DN70021_c0_g1	TRINITY_DN74326_c1_g4
		TRINITY_DN72270_c1_g1	TRINITY_DN73023_c1_g2			TRINITY_DN73518_c2_g3	TRINITY_DN74682_c2_g2
		TRINITY_DN68270_c0_g1	TRINITY_DN76381_c0_g3			TRINITY_DN70602_c4_g1	TRINITY_DN64347_c0_g1
		TRINITY_DN63473_c0_g1	TRINITY_DN69804_c0_g1			TRINITY_DN75864_c1_g1	TRINITY_DN67296_c0_g1
		TRINITY_DN76222_c2_g1	TRINITY_DN74760_c2_g8			TRINITY_DN69276_c0_g2	TRINITY_DN67064_c0_g2
		TRINITY_DN72518_c2_g3	TRINITY_DN75076_c0_g2			TRINITY_DN76306_c0_g2	TRINITY_DN71552_c0_g2
		TRINITY_DN71142_c0_g4	TRINITY_DN74407_c0_g1			TRINITY_DN73390_c1_g4	TRINITY_DN69388_c0_g1
		TRINITY_DN66223_c0_g1	TRINITY_DN77026_c3_g2			TRINITY_DN76238_c3_g2
		TRINITY_DN76986_c3_g2	TRINITY_DN76804_c0_g2			TRINITY_DN71342_c0_g1
		TRINITY_DN70219_c0_g2	TRINITY_DN73045_c3_g2			TRINITY_DN70284_c0_g1
		TRINITY_DN75205_c1_g5	TRINITY_DN71751_c2_g4			TRINITY_DN77023_c2_g3
		TRINITY_DN76330_c3_g3	TRINITY_DN73084_c2_g3			TRINITY_DN74358_c0_g1
		TRINITY_DN73572_c0_g2	TRINITY_DN75910_c0_g1			TRINITY_DN71447_c2_g1
		TRINITY_DN72093_c1_g1	TRINITY_DN74243_c2_g1			TRINITY_DN74479_c2_g1
		TRINITY_DN76729_c3_g3	TRINITY_DN72545_c0_g5			TRINITY_DN68361_c0_g1
		TRINITY_DN71428_c0_g1	TRINITY_DN67551_c0_g1			TRINITY_DN68816_c0_g1
		TRINITY_DN73742_c2_g1	TRINITY_DN76845_c4_g4			TRINITY_DN73733_c7_g1
		TRINITY_DN75839_c1_g2	TRINITY_DN72339_c2_g3			TRINITY_DN65447_c0_g1
		TRINITY_DN72321_c0_g1	TRINITY_DN75802_c0_g1			TRINITY_DN68385_c0_g1
		TRINITY_DN74933_c0_g1	TRINITY_DN72261_c2_g4			TRINITY_DN74170_c0_g2
		TRINITY_DN77093_c0_g1	TRINITY_DN75263_c1_g1			TRINITY_DN74214_c2_g4
		TRINITY_DN76703_c3_g2	TRINITY_DN72869_c4_g1			TRINITY_DN75359_c1_g1
		TRINITY_DN76823_c1_g1	TRINITY_DN67390_c0_g1			TRINITY_DN75058_c4_g4
		TRINITY_DN72811_c0_g1	TRINITY_DN59761_c0_g1			TRINITY_DN75690_c2_g3
		TRINITY_DN71324_c0_g1	TRINITY_DN71403_c0_g2			TRINITY_DN76974_c1_g1
		TRINITY_DN76661_c5_g2	TRINITY_DN76237_c2_g2			TRINITY_DN71687_c6_g3
		TRINITY_DN76051_c2_g3	TRINITY_DN70841_c1_g5
		TRINITY_DN75626_c4_g3	TRINITY_DN73946_c2_g1
		TRINITY_DN76928_c2_g1	TRINITY_DN70819_c0_g1
		TRINITY_DN74891_c1_g2	TRINITY_DN70892_c0_g1
		TRINITY_DN71989_c0_g1	TRINITY_DN68234_c0_g1
		TRINITY_DN76899_c0_g5	TRINITY_DN74810_c2_g1
		TRINITY_DN76673_c1_g3	TRINITY_DN73708_c0_g4
		TRINITY_DN76281_c0_g1	TRINITY_DN67277_c0_g1
		TRINITY_DN65031_c0_g1	TRINITY_DN63789_c0_g1
		TRINITY_DN68404_c0_g1	TRINITY_DN67519_c0_g1
		TRINITY_DN73598_c0_g2	TRINITY_DN73677_c2_g1
		TRINITY_DN71860_c3_g3	TRINITY_DN71331_c0_g2
		TRINITY_DN72710_c3_g4	TRINITY_DN70607_c1_g3
		TRINITY_DN35638_c0_g1	TRINITY_DN74935_c5_g2
		TRINITY_DN73168_c0_g1	TRINITY_DN74326_c1_g4
		TRINITY_DN71512_c4_g5	TRINITY_DN74340_c0_g1
		TRINITY_DN77017_c0_g2	TRINITY_DN75067_c1_g1
		TRINITY_DN75839_c1_g1	TRINITY_DN68380_c0_g1
		TRINITY_DN67019_c0_g1	TRINITY_DN76574_c2_g1
		TRINITY_DN48896_c0_g1	TRINITY_DN77088_c4_g1
		TRINITY_DN70436_c4_g1	TRINITY_DN73377_c1_g4
		TRINITY_DN73632_c2_g4	TRINITY_DN75984_c0_g4
		TRINITY_DN75962_c5_g4	TRINITY_DN71552_c0_g2
		TRINITY_DN74653_c4_g2	TRINITY_DN69388_c0_g1
		TRINITY_DN77100_c2_g4
		TRINITY_DN71623_c0_g1
		TRINITY_DN75518_c3_g1
		TRINITY_DN70161_c0_g1
		TRINITY_DN76816_c1_g1
		TRINITY_DN72070_c1_g1
		TRINITY_DN76051_c2_g2
		TRINITY_DN75926_c1_g4
		TRINITY_DN75574_c0_g1
		TRINITY_DN75728_c1_g2
		TRINITY_DN75390_c1_g1
		TRINITY_DN72492_c0_g1
		TRINITY_DN72090_c2_g1
		TRINITY_DN74759_c0_g1
		TRINITY_DN70163_c0_g1
		TRINITY_DN66892_c0_g1
		TRINITY_DN65138_c0_g1
		TRINITY_DN74474_c3_g3
		TRINITY_DN75099_c2_g2
		TRINITY_DN74564_c0_g3
		TRINITY_DN74376_c3_g1
		TRINITY_DN66553_c0_g1
		TRINITY_DN76267_c1_g2
		TRINITY_DN71632_c1_g2
		TRINITY_DN71073_c0_g1
		TRINITY_DN74208_c1_g1
		TRINITY_DN69188_c0_g1
		TRINITY_DN74178_c0_g1
		TRINITY_DN68553_c0_g1
		TRINITY_DN73515_c0_g1
		TRINITY_DN73611_c0_g2
		TRINITY_DN74411_c0_g1
		TRINITY_DN74234_c1_g1
		TRINITY_DN68540_c0_g1
		TRINITY_DN55173_c0_g1
		TRINITY_DN76441_c1_g1
		TRINITY_DN37064_c0_g1
		TRINITY_DN71343_c0_g1
		TRINITY_DN68320_c0_g1
		TRINITY_DN77072_c1_g1
		TRINITY_DN74449_c1_g2
		TRINITY_DN72641_c5_g1
		TRINITY_DN60912_c0_g1
		TRINITY_DN73429_c0_g1
		TRINITY_DN76729_c3_g1
		TRINITY_DN76204_c0_g2
		TRINITY_DN76794_c0_g1
		TRINITY_DN73793_c2_g1
		TRINITY_DN68105_c0_g2
		TRINITY_DN66928_c0_g1
		TRINITY_DN75798_c2_g6
		TRINITY_DN72858_c0_g2
		TRINITY_DN73633_c2_g1
		TRINITY_DN64536_c0_g1
		TRINITY_DN74295_c0_g6
		TRINITY_DN66643_c0_g1
		TRINITY_DN76129_c0_g2
		TRINITY_DN72042_c2_g7
		TRINITY_DN76710_c2_g2
		TRINITY_DN72128_c1_g4
		TRINITY_DN59642_c0_g1
		TRINITY_DN72478_c0_g3
		TRINITY_DN69416_c0_g1
		TRINITY_DN68038_c0_g1
		TRINITY_DN65952_c0_g1
		TRINITY_DN67351_c0_g1
		TRINITY_DN67250_c0_g1
		TRINITY_DN76524_c1_g3
		TRINITY_DN76560_c0_g1
		TRINITY_DN57371_c0_g1
		TRINITY_DN65488_c0_g1
		TRINITY_DN70604_c0_g1
		TRINITY_DN73199_c0_g1
		TRINITY_DN73339_c0_g3
		TRINITY_DN75735_c0_g2
		TRINITY_DN71569_c2_g4
		TRINITY_DN70883_c0_g1
		TRINITY_DN70009_c7_g2
		TRINITY_DN66796_c0_g1
		TRINITY_DN73127_c1_g2
		TRINITY_DN75468_c4_g4
		TRINITY_DN69681_c0_g1
		TRINITY_DN62821_c0_g1
		TRINITY_DN73518_c2_g1
		TRINITY_DN76942_c2_g1
		TRINITY_DN74725_c2_g2
		TRINITY_DN73637_c4_g1
		TRINITY_DN70786_c0_g1
		TRINITY_DN69789_c0_g5
		TRINITY_DN67038_c0_g1
		TRINITY_DN73438_c1_g1
		TRINITY_DN72315_c2_g2
		TRINITY_DN74326_c1_g1
		TRINITY_DN76249_c0_g3
		TRINITY_DN70851_c1_g3
		TRINITY_DN76929_c1_g3
		TRINITY_DN71504_c0_g2
		TRINITY_DN76497_c0_g1
		TRINITY_DN75722_c0_g5
		TRINITY_DN65478_c0_g1
		TRINITY_DN75798_c2_g2
		TRINITY_DN74071_c0_g2
		TRINITY_DN62869_c0_g1
		TRINITY_DN76958_c4_g1
		TRINITY_DN77055_c1_g2
		TRINITY_DN75324_c3_g1
		TRINITY_DN76067_c0_g7
		TRINITY_DN75853_c1_g1
		TRINITY_DN76975_c1_g4
		TRINITY_DN73888_c0_g1
		TRINITY_DN71537_c0_g1
		TRINITY_DN75479_c0_g5
		TRINITY_DN75679_c1_g1
		TRINITY_DN76784_c1_g3
		TRINITY_DN76999_c0_g1
		TRINITY_DN72521_c3_g3
		TRINITY_DN76183_c1_g2
		TRINITY_DN72113_c0_g1
		TRINITY_DN75299_c1_g1
		TRINITY_DN75504_c0_g1
		TRINITY_DN74367_c4_g1
		TRINITY_DN73021_c0_g1
		TRINITY_DN69648_c0_g3
		TRINITY_DN65665_c0_g1
		TRINITY_DN71623_c1_g2
		TRINITY_DN76823_c1_g4
		TRINITY_DN73633_c2_g4
		TRINITY_DN74716_c0_g1
		TRINITY_DN72947_c2_g2
		TRINITY_DN74687_c1_g6
		TRINITY_DN68163_c0_g1
		TRINITY_DN72140_c0_g3
		TRINITY_DN73336_c0_g1
		TRINITY_DN75322_c1_g3
		TRINITY_DN69716_c0_g1
		TRINITY_DN76919_c0_g1
		TRINITY_DN74856_c0_g1
		TRINITY_DN74597_c3_g2
		TRINITY_DN75614_c1_g5
		TRINITY_DN71566_c3_g1
		TRINITY_DN74253_c0_g1
		TRINITY_DN75128_c1_g2
		TRINITY_DN71180_c1_g2
		TRINITY_DN69951_c0_g2
		TRINITY_DN59643_c0_g1
		TRINITY_DN75535_c0_g1
		TRINITY_DN73054_c2_g1
		TRINITY_DN75257_c2_g1
		TRINITY_DN72846_c0_g2
		TRINITY_DN72926_c5_g3
		TRINITY_DN74810_c1_g1
		TRINITY_DN77075_c2_g1
		TRINITY_DN69487_c0_g4
		TRINITY_DN72593_c1_g1
		TRINITY_DN76903_c0_g2
		TRINITY_DN75591_c0_g2
		TRINITY_DN75615_c1_g1
		TRINITY_DN73688_c0_g1
		TRINITY_DN72658_c3_g1
		TRINITY_DN76622_c2_g2
		TRINITY_DN76030_c2_g3
		TRINITY_DN76611_c3_g4
		TRINITY_DN72483_c0_g3
		TRINITY_DN55105_c0_g1
		TRINITY_DN62400_c0_g1
		TRINITY_DN76422_c2_g3
		TRINITY_DN72042_c2_g2
		TRINITY_DN71710_c0_g3
		TRINITY_DN75531_c1_g2
		TRINITY_DN73468_c0_g1
		TRINITY_DN72570_c1_g2
		TRINITY_DN72506_c3_g3
		TRINITY_DN74704_c0_g3
		TRINITY_DN68637_c0_g1
		TRINITY_DN76504_c0_g4
		TRINITY_DN72848_c1_g1
		TRINITY_DN72723_c0_g2
		TRINITY_DN74857_c3_g2
		TRINITY_DN76929_c1_g1
		TRINITY_DN74321_c0_g3
		TRINITY_DN76296_c1_g4
		TRINITY_DN67089_c0_g1
		TRINITY_DN77034_c1_g1
		TRINITY_DN72197_c6_g1
		TRINITY_DN76611_c4_g1
		TRINITY_DN74159_c4_g2
		TRINITY_DN76548_c0_g3
		TRINITY_DN73265_c2_g2
		TRINITY_DN63927_c0_g1
		TRINITY_DN73110_c1_g2
		TRINITY_DN76061_c2_g1
		TRINITY_DN69767_c0_g3
		TRINITY_DN76313_c3_g5
		TRINITY_DN70411_c0_g2
		TRINITY_DN71306_c0_g3
		TRINITY_DN65223_c0_g1
		TRINITY_DN71985_c0_g1
		TRINITY_DN75064_c1_g1
		TRINITY_DN72430_c0_g1
		TRINITY_DN73573_c1_g2
		TRINITY_DN75159_c0_g2
		TRINITY_DN72926_c5_g2
		TRINITY_DN68028_c0_g1
		TRINITY_DN58568_c0_g1
		TRINITY_DN73868_c2_g2
		TRINITY_DN75716_c1_g1
		TRINITY_DN65656_c0_g1
		TRINITY_DN72153_c2_g1
		TRINITY_DN64553_c0_g1
		TRINITY_DN76713_c1_g6
		TRINITY_DN67217_c0_g1
		TRINITY_DN74431_c0_g1
		TRINITY_DN72409_c2_g2
		TRINITY_DN74835_c0_g1
		TRINITY_DN70274_c0_g1
		TRINITY_DN70021_c0_g1
		TRINITY_DN67700_c0_g1
		TRINITY_DN72941_c1_g4
		TRINITY_DN73518_c2_g3
		TRINITY_DN7190_c0_g1
		TRINITY_DN69276_c0_g2
		TRINITY_DN70861_c0_g1
		TRINITY_DN76306_c0_g2
		TRINITY_DN70856_c0_g1
		TRINITY_DN73390_c1_g4
		TRINITY_DN74116_c0_g2
		TRINITY_DN72716_c1_g1
		TRINITY_DN71837_c2_g2
		TRINITY_DN76238_c3_g2
		TRINITY_DN71342_c0_g1
		TRINITY_DN70284_c0_g1
		TRINITY_DN76697_c1_g1
		TRINITY_DN77023_c2_g3
		TRINITY_DN67735_c0_g1
		TRINITY_DN74358_c0_g1
		TRINITY_DN71447_c2_g1
		TRINITY_DN74564_c0_g2
		TRINITY_DN69914_c0_g1
		TRINITY_DN71713_c0_g7
		TRINITY_DN68816_c0_g1
		TRINITY_DN73733_c7_g1
		TRINITY_DN68578_c0_g1
		TRINITY_DN68385_c0_g1
		TRINITY_DN74170_c0_g2
		TRINITY_DN73165_c1_g3
		TRINITY_DN75359_c1_g1
		TRINITY_DN71027_c2_g1
		TRINITY_DN76537_c0_g3
		TRINITY_DN69053_c0_g1
		TRINITY_DN64234_c0_g2
		TRINITY_DN75690_c2_g3
		TRINITY_DN72285_c1_g1
		TRINITY_DN76951_c2_g2
		TRINITY_DN68356_c0_g1
		TRINITY_DN73974_c0_g4
