# Supplementary material for: A novel TF molecular switch-mechanism found in two contrasting ecotypes of a psammophyte, Agriophyllum squarrosum, in regulating transcriptional drought memory
Source: BMC Plant Biol. 2023 Mar 30;23:167. doi: 10.1186/s12870-023-04154-6 (PMC10061855; doi:10.1186/s12870-023-04154-6)
Supplement: Supplementary file 8 — Supplementary Material 8 [file 12870_2023_4154_MOESM8_ESM.xlsx]

## Sheet: Additional File 8
Additional File 8 List of OGs identified between the five species
Orthogroup	AEX_1643_aa	ATmemory.aa	PVmemory.aa	WW_1338_aa	ZMmemory.aa
OG0000000	TRINITY_DN66592_c0_g1, TRINITY_DN67597_c0_g1, TRINITY_DN70259_c0_g1, TRINITY_DN71116_c0_g2, TRINITY_DN72780_c1_g2, TRINITY_DN74873_c0_g1	AT1G07870.2, AT1G17230.1, AT1G48210.1, AT1G51805.1, AT1G54820.1, AT1G67720.1, AT1G76360.1, AT2G33170.1, AT3G08870.1, AT3G13690.1, AT3G28040.1, AT3G46370.1, AT3G59350.1, AT4G01330.2, AT4G28350.1, AT5G02290.1	Pavir.Ab01083.1.p, Pavir.Bb00070.1.p, Pavir.Bb01438.1.p, Pavir.Db00493.1.p, Pavir.Gb01390.1.p, Pavir.Ia03302.1.p, Pavir.Ib01744.1.p, Pavir.J06365.1.p, Pavir.J09625.1.p, Pavir.J25841.1.p, Pavir.J26682.1.p, Pavir.J40034.1.p	TRINITY_DN69953_c0_g1, TRINITY_DN70259_c0_g1, TRINITY_DN72785_c0_g1, TRINITY_DN73121_c2_g1, TRINITY_DN73383_c2_g5, TRINITY_DN74873_c0_g1, TRINITY_DN75149_c2_g1, TRINITY_DN75959_c0_g2	GRMZM2G015889_P01, GRMZM2G080537_P01, GRMZM2G101245_P01, GRMZM2G127031_P01, GRMZM2G346132_P01
OG0000001	TRINITY_DN68895_c2_g2, TRINITY_DN71546_c11_g1, TRINITY_DN71607_c0_g1, TRINITY_DN75492_c1_g2, TRINITY_DN76940_c1_g2	AT1G07650.2, AT1G53440.1, AT1G70250.1, AT1G70520.1, AT1G70530.1, AT1G70740.1, AT3G45860.1, AT4G00970.1, AT4G04570.1, AT4G11890.3, AT4G21380.1, AT4G21390.1, AT4G23130.2, AT4G23180.1, AT4G23250.1, AT4G23290.2, AT4G27300.1	Pavir.Ca00671.1.p, Pavir.Eb00510.1.p, Pavir.Ga00026.1.p, Pavir.Gb00484.1.p, Pavir.Gb00514.1.p, Pavir.Ha00402.1.p, Pavir.J11958.1.p, Pavir.J13872.1.p, Pavir.J28476.1.p	TRINITY_DN68895_c2_g2, TRINITY_DN70916_c3_g1, TRINITY_DN72768_c0_g2, TRINITY_DN75220_c0_g3, TRINITY_DN75492_c1_g2	GRMZM2G011526_P01, GRMZM2G115705_P01, GRMZM2G140231_P01, GRMZM2G379780_P01
OG0000002	TRINITY_DN64506_c0_g1, TRINITY_DN67135_c0_g1, TRINITY_DN67292_c0_g1, TRINITY_DN68238_c0_g1	AT1G43160.1, AT2G44840.1, AT3G15210.1, AT3G16770.1, AT5G07310.1, AT5G47220.1, AT5G61590.1, AT5G64750.1	Pavir.Aa01184.1.p, Pavir.Ab02556.1.p, Pavir.Fa01728.1.p, Pavir.Fb00952.1.p, Pavir.Ga01099.1.p, Pavir.Gb00956.1.p, Pavir.Ia00345.1.p, Pavir.Ia02224.1.p, Pavir.Ib02259.1.p, Pavir.J08480.1.p, Pavir.J10163.1.p	TRINITY_DN64506_c0_g1, TRINITY_DN67135_c0_g1, TRINITY_DN67202_c0_g1, TRINITY_DN72111_c2_g1, TRINITY_DN74098_c5_g1, TRINITY_DN74682_c2_g2	GRMZM2G020054_P01, GRMZM2G020150_P01, GRMZM2G076896_P01, GRMZM2G149756_P01, GRMZM2G322672_P01, GRMZM2G369472_P01, GRMZM2G438202_P01, GRMZM2G466044_P01
OG0000003	TRINITY_DN65031_c0_g1, TRINITY_DN65688_c0_g1, TRINITY_DN66423_c0_g1, TRINITY_DN67412_c0_g1, TRINITY_DN71027_c2_g1, TRINITY_DN72345_c5_g2, TRINITY_DN74417_c0_g1	AT2G44578.1, AT3G10910.1, AT3G16720.1, AT3G18773.1, AT3G62690.1, AT4G23450.2, AT5G01880.1, AT5G43420.1, AT5G47610.1	Pavir.Ab01952.1.p, Pavir.Ba00406.1.p, Pavir.Hb00270.1.p, Pavir.J19200.1.p, Pavir.J30846.1.p	TRINITY_DN66423_c0_g1, TRINITY_DN66989_c0_g1, TRINITY_DN68627_c0_g1, TRINITY_DN71053_c3_g1, TRINITY_DN72871_c1_g1, TRINITY_DN73424_c1_g1, TRINITY_DN75017_c2_g4, TRINITY_DN75983_c2_g1, TRINITY_DN76725_c2_g1	GRMZM2G004519_P01, GRMZM2G068239_P01, GRMZM2G075782_P01, GRMZM2G081285_P01, GRMZM2G428179_P01
OG0000004	TRINITY_DN62994_c0_g1, TRINITY_DN65569_c0_g1, TRINITY_DN69595_c0_g1, TRINITY_DN69607_c1_g1, TRINITY_DN70851_c1_g3, TRINITY_DN74849_c1_g3	AT1G71695.1, AT2G37130.1, AT4G31760.1, AT4G33420.1, AT5G51890.1	Pavir.Aa01803.1.p, Pavir.Ab00921.1.p, Pavir.Bb02402.1.p, Pavir.Bb03604.1.p, Pavir.Da01661.1.p, Pavir.Ea01380.1.p, Pavir.Ea01477.1.p, Pavir.J07020.1.p, Pavir.J19173.1.p, Pavir.J20212.1.p, Pavir.J32096.1.p, Pavir.J39861.1.p	TRINITY_DN62994_c0_g1, TRINITY_DN65569_c0_g1, TRINITY_DN66777_c0_g1, TRINITY_DN67816_c1_g1, TRINITY_DN75479_c0_g7	GRMZM2G130904_P01, GRMZM2G321839_P02, GRMZM2G427815_P01
OG0000005	TRINITY_DN77826_c0_g1	AT1G18210.1, AT1G21550.1, AT1G76640.1, AT1G76650.1, AT2G41090.1, AT3G51920.1, AT5G37770.1	Pavir.Ba02131.1.p, Pavir.Bb01959.1.p, Pavir.Cb00254.1.p, Pavir.Da02095.1.p, Pavir.J14194.1.p, Pavir.J21570.1.p	TRINITY_DN65828_c0_g1, TRINITY_DN66899_c0_g1, TRINITY_DN67205_c0_g1, TRINITY_DN73220_c1_g2	GRMZM2G097900_P01, GRMZM2G099425_P01, GRMZM2G149923_P01, GRMZM2G152891_P01, GRMZM2G312661_P02, GRMZM2G474755_P01, GRMZM5G847466_P01
OG0000006	TRINITY_DN63618_c0_g1, TRINITY_DN69481_c0_g1, TRINITY_DN73305_c1_g1, TRINITY_DN74474_c3_g3, TRINITY_DN74638_c0_g5, TRINITY_DN74638_c0_g8	AT1G11545.1, AT1G14720.1, AT4G03210.1, AT4G30280.1, AT5G57550.1, AT5G57560.1	Pavir.Ba01006.1.p, Pavir.Da00153.1.p, Pavir.Db00109.1.p, Pavir.Ga00704.1.p, Pavir.Gb00581.1.p, Pavir.J27390.1.p, Pavir.J39360.1.p	TRINITY_DN71885_c0_g4, TRINITY_DN74474_c3_g3, TRINITY_DN74499_c2_g4, TRINITY_DN76768_c1_g1	GRMZM2G026980_P02
OG0000007	TRINITY_DN69024_c0_g1, TRINITY_DN69524_c0_g1, TRINITY_DN70617_c0_g1, TRINITY_DN73591_c0_g2, TRINITY_DN74312_c1_g1, TRINITY_DN75123_c1_g1, TRINITY_DN77009_c1_g3	AT1G26560.1, AT1G45191.1, AT1G52400.1, AT1G60260.1, AT1G60270.1, AT2G44490.1, AT3G60130.1, AT4G27820.1, AT5G25980.2	Pavir.Bb02285.1.p, Pavir.Bb02730.1.p, Pavir.J07287.1.p, Pavir.J26569.1.p, Pavir.J33584.1.p	TRINITY_DN74595_c3_g1	GRMZM2G031660_P01
OG0000008	TRINITY_DN73760_c1_g1, TRINITY_DN74966_c1_g3, TRINITY_DN74966_c1_g4, TRINITY_DN75536_c1_g1	AT1G32450.1, AT1G68570.1, AT1G69870.1, AT1G72120.1, AT1G72125.1, AT5G14940.1	Pavir.Ab02737.1.p, Pavir.Fa02317.1.p, Pavir.Ia02174.1.p	TRINITY_DN74966_c1_g3, TRINITY_DN74966_c1_g4, TRINITY_DN76202_c1_g1	GRMZM2G012306_P01, GRMZM2G020484_P05, GRMZM2G064091_P01, GRMZM2G361652_P02
OG0000009	TRINITY_DN72366_c0_g3, TRINITY_DN73478_c1_g4	AT1G13080.1, AT1G13100.1, AT1G13110.1, AT3G25180.1, AT3G26170.1, AT3G26180.1, AT3G26210.1, AT3G26220.1, AT3G53280.1, AT3G61880.2, AT4G12320.1, AT4G22690.1, AT5G25120.1	Pavir.Ba03777.1.p	TRINITY_DN73510_c1_g3, TRINITY_DN76090_c0_g2	GRMZM5G851862_P01
OG0000010	TRINITY_DN72360_c1_g1, TRINITY_DN73718_c2_g4, TRINITY_DN73936_c1_g2	AT1G15180.1, AT1G58340.1, AT1G61890.1, AT1G66760.2, AT2G04080.1, AT3G26590.1, AT4G21910.4, AT5G44050.1, AT5G52050.1	Pavir.Bb02976.1.p, Pavir.Ga00934.1.p	TRINITY_DN72360_c1_g1, TRINITY_DN73311_c1_g1	GRMZM2G006212_P01, GRMZM2G080992_P01
OG0000011	TRINITY_DN75159_c0_g2, TRINITY_DN75444_c2_g2	AT1G10370.1, AT1G78370.1, AT2G29440.1, AT2G29450.1, AT2G29460.1, AT2G29470.1, AT2G29490.1, AT3G43800.1	Pavir.Db01153.1.p	TRINITY_DN71133_c3_g2, TRINITY_DN75159_c1_g3, TRINITY_DN75444_c2_g2, TRINITY_DN76236_c1_g2	GRMZM2G032856_P01, GRMZM2G308687_P01, GRMZM2G330635_P02
OG0000012	TRINITY_DN70264_c1_g1, TRINITY_DN75205_c1_g5	AT1G29230.1, AT2G30360.1, AT3G23000.1, AT4G30960.1, AT5G01820.1, AT5G10930.1, AT5G45820.1, AT5G57630.1		TRINITY_DN69335_c0_g1, TRINITY_DN75205_c1_g5	GRMZM2G056355_P01, GRMZM2G096115_P01, GRMZM2G146553_P02, GRMZM2G308752_P01, GRMZM2G316136_P01
OG0000013	TRINITY_DN64267_c0_g1, TRINITY_DN75491_c2_g2, TRINITY_DN75759_c0_g2, TRINITY_DN76625_c1_g2	AT4G26090.1	Pavir.Ab01450.1.p, Pavir.J04308.1.p, Pavir.J09767.1.p, Pavir.J36820.1.p	TRINITY_DN67897_c1_g1, TRINITY_DN70095_c0_g1, TRINITY_DN72304_c0_g7, TRINITY_DN77034_c0_g1, TRINITY_DN77051_c2_g1	AC152495.1_FGP017, GRMZM2G013170_P01
OG0000014	TRINITY_DN72035_c0_g2, TRINITY_DN72715_c0_g1, TRINITY_DN75137_c0_g3	AT2G32530.1, AT2G32540.1, AT4G24000.1, AT4G24010.1	Pavir.Ba00685.1.p, Pavir.Ib00804.1.p, Pavir.J11851.1.p, Pavir.J12997.1.p	TRINITY_DN70420_c3_g1, TRINITY_DN72035_c0_g2, TRINITY_DN72715_c1_g2, TRINITY_DN75137_c0_g3	GRMZM2G111642_P01
OG0000015	TRINITY_DN62720_c0_g1, TRINITY_DN66546_c0_g1, TRINITY_DN71583_c1_g7	AT4G27520.1, AT5G20230.1, AT5G53870.1	Pavir.Bb01539.1.p, Pavir.Fa02296.1.p, Pavir.Fb00217.1.p, Pavir.J10149.1.p, Pavir.J17580.1.p	TRINITY_DN62720_c0_g1, TRINITY_DN70896_c7_g1, TRINITY_DN71583_c1_g7, TRINITY_DN72676_c2_g1	GRMZM2G004160_P01
OG0000016	TRINITY_DN67238_c0_g1, TRINITY_DN68673_c0_g1, TRINITY_DN72478_c0_g3, TRINITY_DN74294_c1_g2	AT3G28600.1, AT3G50930.1, AT5G17760.1	Pavir.Hb00525.1.p, Pavir.J18400.1.p, Pavir.J26767.1.p	TRINITY_DN72478_c0_g3	GRMZM2G137321_P01, GRMZM2G138770_P01, GRMZM2G310947_P02, GRMZM2G444560_P01, GRMZM5G893912_P01
OG0000017	TRINITY_DN70592_c0_g1, TRINITY_DN70672_c6_g1, TRINITY_DN72485_c2_g2	AT2G45570.1, AT3G48310.1, AT4G31500.1	Pavir.J15554.1.p	TRINITY_DN70592_c0_g1, TRINITY_DN72291_c2_g3, TRINITY_DN72485_c2_g2, TRINITY_DN72485_c2_g3, TRINITY_DN75006_c0_g1	GRMZM2G154752_P01, GRMZM2G431288_P01, GRMZM5G875732_P02
OG0000018	TRINITY_DN63984_c0_g1	AT1G75580.1, AT2G45210.1, AT2G46690.1, AT3G60690.1, AT3G61900.1, AT4G12410.1, AT4G13790.1, AT4G22620.1, AT4G34750.1, AT4G34760.1, AT4G38840.1	Pavir.J19956.1.p	TRINITY_DN64936_c0_g1	GRMZM2G429254_P01
OG0000019	TRINITY_DN74326_c1_g4	AT1G06180.1, AT1G18570.1, AT1G74080.1, AT3G23250.1, AT5G60890.1	Pavir.Ea01343.1.p, Pavir.Ea03682.1.p	TRINITY_DN67616_c0_g1, TRINITY_DN68153_c0_g1, TRINITY_DN74326_c1_g4, TRINITY_DN80110_c0_g1	GRMZM2G048910_P01, GRMZM2G055158_P01, GRMZM2G084583_P01
OG0000020	TRINITY_DN67982_c0_g1, TRINITY_DN74974_c4_g2	AT4G18170.1, AT5G46350.1	Pavir.Ca01028.1.p, Pavir.Ea02224.1.p, Pavir.Ea02619.1.p, Pavir.J03284.1.p, Pavir.J05732.1.p	TRINITY_DN67982_c0_g1, TRINITY_DN74974_c4_g2	GRMZM2G143204_P01, GRMZM2G158328_P01, GRMZM2G475984_P01
OG0000021	TRINITY_DN67865_c0_g1, TRINITY_DN73695_c0_g1	AT1G01300.1, AT2G39710.1, AT3G18490.1, AT3G25700.1, AT3G52500.1, AT3G59080.1, AT3G61820.1, AT5G37540.1	Pavir.Ca02289.1.p	TRINITY_DN67865_c0_g1, TRINITY_DN68684_c0_g1, TRINITY_DN73208_c3_g1
OG0000022	TRINITY_DN71324_c0_g1	AT2G19810.1, AT2G25900.1, AT2G40140.1, AT4G29190.1, AT5G58620.1	Pavir.Ea00362.1.p, Pavir.J04795.1.p, Pavir.J29640.1.p	TRINITY_DN69672_c0_g1	GRMZM2G099622_P03, GRMZM2G173124_P03, GRMZM5G853245_P03
OG0000023	TRINITY_DN68637_c0_g1, TRINITY_DN71623_c1_g2, TRINITY_DN75839_c1_g1, TRINITY_DN76611_c4_g1	AT3G09440.1, AT3G12580.1, AT5G02490.1	Pavir.Cb00105.1.p	TRINITY_DN68637_c0_g1, TRINITY_DN71623_c1_g2, TRINITY_DN75839_c1_g1, TRINITY_DN76611_c4_g1	GRMZM2G300238_P01
OG0000024	TRINITY_DN70908_c2_g1	AT1G01900.1, AT2G04160.1, AT4G34980.1, AT5G67090.1	Pavir.Aa00302.1.p, Pavir.Bb00974.1.p, Pavir.J24011.1.p	TRINITY_DN54760_c0_g1	GRMZM2G013986_P01, GRMZM2G091578_P01, GRMZM2G121293_P01, GRMZM2G131177_P01
OG0000025		AT1G52000.1, AT1G52030.2, AT1G52040.1, AT1G68050.1, AT2G39330.1, AT3G07720.1, AT3G16400.1, AT3G16410.1, AT3G16420.1, AT3G16450.1, AT3G16460.1, AT3G16470.1, AT3G45780.1
OG0000026	TRINITY_DN55288_c0_g1, TRINITY_DN67146_c0_g1, TRINITY_DN70108_c8_g1, TRINITY_DN74837_c1_g2, TRINITY_DN75798_c2_g2	AT1G11580.1, AT1G53840.1, AT2G26440.1, AT3G43270.1	Pavir.Da01897.1.p, Pavir.J12068.1.p	TRINITY_DN75798_c2_g2
OG0000027	TRINITY_DN72884_c3_g3, TRINITY_DN73953_c0_g1, TRINITY_DN74337_c0_g3	AT1G32860.1, AT5G42100.1	Pavir.Eb03831.1.p	TRINITY_DN72884_c3_g3, TRINITY_DN73953_c0_g1, TRINITY_DN74012_c0_g3, TRINITY_DN74337_c0_g3	GRMZM2G042870_P01, GRMZM5G805609_P02
OG0000028	TRINITY_DN37064_c0_g1, TRINITY_DN68002_c0_g1		Pavir.Ga00362.1.p, Pavir.Ga00363.1.p, Pavir.Ga00364.1.p, Pavir.Ga00365.1.p, Pavir.Gb00283.1.p, Pavir.Gb00305.1.p, Pavir.Gb00306.1.p	TRINITY_DN71357_c0_g4	GRMZM2G106393_P01, GRMZM2G106413_P01
OG0000029	TRINITY_DN67206_c0_g2, TRINITY_DN72974_c0_g1	AT1G52770.1, AT2G30520.1, AT3G50840.1	Pavir.Aa01465.1.p, Pavir.J16350.1.p	TRINITY_DN68203_c0_g1, TRINITY_DN72974_c0_g1	GRMZM2G083759_P01, GRMZM2G169825_P01, GRMZM5G812926_P01
OG0000030	TRINITY_DN72102_c0_g1	AT3G48350.1, AT4G11320.1, AT4G35350.1, AT5G43060.1	Pavir.Fa00195.1.p, Pavir.Fb02281.1.p, Pavir.Ia00532.1.p	TRINITY_DN67797_c0_g1, TRINITY_DN72102_c0_g1, TRINITY_DN74491_c1_g1	GRMZM2G130053_P01
OG0000031	TRINITY_DN76204_c0_g2	AT1G69580.2, AT2G01760.1, AT2G02060.1, AT3G46640.3, AT5G05090.1, AT5G59570.1	Pavir.J02359.1.p	TRINITY_DN73219_c2_g3, TRINITY_DN73219_c2_g5	AC234520.1_FGP003, GRMZM2G010920_P01
OG0000032		AT1G12860.1, AT1G32640.1, AT2G22760.1, AT2G22770.1, AT2G27230.1, AT2G46510.1, AT4G00870.1, AT4G29930.3, AT5G65640.1	Pavir.Ga02255.1.p		GRMZM2G042895_P01, GRMZM2G119823_P01
OG0000033	TRINITY_DN59872_c0_g1, TRINITY_DN63355_c0_g1, TRINITY_DN66929_c0_g1, TRINITY_DN72112_c0_g2, TRINITY_DN75950_c0_g1	AT2G03980.1, AT2G04570.1, AT3G53100.1		TRINITY_DN63355_c0_g1, TRINITY_DN72112_c0_g2	GRMZM2G101117_P01
OG0000034	TRINITY_DN71696_c0_g2, TRINITY_DN73686_c1_g1	AT1G32330.1, AT3G02990.1, AT3G22830.1, AT5G43840.1	Pavir.Aa02860.1.p, Pavir.J17014.1.p, Pavir.J32219.1.p	TRINITY_DN73686_c1_g1	GRMZM2G105348_P01
OG0000035	TRINITY_DN72760_c4_g1, TRINITY_DN74075_c2_g2	AT1G73805.1, AT4G31000.1	Pavir.Ca02623.1.p, Pavir.Ea00637.1.p, Pavir.J20452.1.p, Pavir.J20702.1.p, Pavir.J28175.1.p	TRINITY_DN74075_c2_g2	GRMZM2G176472_P01
OG0000036	TRINITY_DN69633_c0_g1, TRINITY_DN70991_c0_g2, TRINITY_DN73702_c5_g1	AT1G75220.1, AT4G04750.1, AT5G27360.1	Pavir.Gb01267.1.p	TRINITY_DN71986_c3_g1, TRINITY_DN73690_c4_g1	GRMZM2G062156_P02, GRMZM2G160430_P01
OG0000037	TRINITY_DN72545_c0_g1, TRINITY_DN72545_c0_g3, TRINITY_DN76732_c0_g2	AT1G04120.1, AT2G47800.1, AT3G21250.2, AT3G60160.1	Pavir.Ea01699.1.p, Pavir.J27482.1.p, Pavir.J39243.1.p	TRINITY_DN72545_c0_g3
OG0000038	TRINITY_DN71356_c1_g1, TRINITY_DN75814_c0_g1, TRINITY_DN75929_c2_g4	AT1G03400.1, AT1G04350.1, AT1G06620.1, AT1G06640.1, AT2G30830.1		TRINITY_DN73705_c1_g2, TRINITY_DN76460_c3_g1	GRMZM2G144668_P01
OG0000039	TRINITY_DN72129_c0_g1, TRINITY_DN72153_c2_g1	AT3G22910.1, AT4G00900.1, AT4G29900.1, AT5G57110.1	Pavir.Ha01863.1.p	TRINITY_DN72153_c2_g1	GRMZM2G006977_P01, GRMZM2G140328_P03, GRMZM2G357620_P01
OG0000040	TRINITY_DN77270_c0_g1	AT1G06000.1, AT2G15480.1, AT3G53160.1, AT4G34138.1	Pavir.Ia03032.1.p	TRINITY_DN65931_c0_g1, TRINITY_DN77270_c0_g1	GRMZM2G179063_P01, GRMZM2G338465_P01, GRMZM2G479038_P01
OG0000041	TRINITY_DN73688_c0_g1	AT1G19960.1, AT1G29300.1, AT1G57630.1, AT1G65390.1, AT2G32130.1, AT2G32140.1, AT3G14870.1, AT4G16990.2, AT4G19520.1, AT4G19530.1
OG0000042		AT2G23180.1, AT2G27690.1, AT3G48520.1, AT5G52320.1, AT5G63450.1	Pavir.Ha00801.1.p, Pavir.J13981.1.p, Pavir.J14383.1.p	TRINITY_DN73350_c1_g1	GRMZM2G164074_P01, GRMZM2G396248_P01
OG0000043			Pavir.Ba02276.1.p, Pavir.Bb01358.1.p	TRINITY_DN69574_c0_g1	GRMZM2G001243_P01, GRMZM2G134628_P01, GRMZM2G155991_P01, GRMZM2G159811_P01, GRMZM2G180430_P01, GRMZM2G308615_P01, GRMZM2G437575_P01, GRMZM5G818101_P02
OG0000044	TRINITY_DN70148_c0_g1	AT4G23810.1	Pavir.Ba02545.1.p, Pavir.Bb02088.1.p, Pavir.Ea02282.1.p, Pavir.Fa01520.1.p, Pavir.J21833.1.p, Pavir.J37854.1.p	TRINITY_DN70148_c0_g1, TRINITY_DN71352_c2_g1
OG0000045	TRINITY_DN69287_c0_g1, TRINITY_DN69388_c0_g1, TRINITY_DN74493_c1_g1	AT1G13860.4	Pavir.J09617.1.p	TRINITY_DN69287_c0_g1, TRINITY_DN69388_c0_g1	GRMZM2G049269_P01, GRMZM2G077036_P01, GRMZM2G114570_P03
OG0000046	TRINITY_DN71513_c6_g1, TRINITY_DN77072_c1_g1	AT1G02460.1, AT1G48100.1		TRINITY_DN66619_c0_g1, TRINITY_DN67071_c0_g1, TRINITY_DN71513_c6_g1, TRINITY_DN77072_c1_g1	GRMZM2G026804_P01, GRMZM2G170388_P01
OG0000047	TRINITY_DN66419_c0_g1, TRINITY_DN71839_c0_g1, TRINITY_DN77084_c1_g2	AT5G20250.4	Pavir.Eb00453.1.p, Pavir.J05624.1.p	TRINITY_DN66419_c0_g1, TRINITY_DN75721_c0_g2	GRMZM2G050177_P01, GRMZM2G150906_P01
OG0000048	TRINITY_DN67460_c0_g1, TRINITY_DN71437_c2_g2	AT1G48480.1, AT2G26730.1, AT3G02880.1, AT3G08680.1, AT5G05160.1		TRINITY_DN68103_c0_g1, TRINITY_DN71437_c2_g2	GRMZM2G153527_P01
OG0000049	TRINITY_DN71508_c2_g2	AT1G66160.1, AT5G64660.1, AT5G65920.1	Pavir.Aa01744.1.p, Pavir.Da01215.1.p, Pavir.J19872.1.p, Pavir.J27363.1.p	TRINITY_DN70417_c5_g3, TRINITY_DN72152_c2_g1
OG0000050		AT1G04550.2, AT1G51950.1, AT1G52830.1, AT4G14550.1		TRINITY_DN66865_c0_g1, TRINITY_DN73559_c0_g2, TRINITY_DN74593_c3_g1	GRMZM2G104176_P01, GRMZM2G115357_P02, GRMZM2G167794_P01
OG0000051	TRINITY_DN72747_c1_g1	AT1G22740.1, AT4G18800.1, AT5G60860.1	Pavir.Ea02349.1.p	TRINITY_DN70716_c2_g4, TRINITY_DN73133_c2_g1	GRMZM2G154960_P01, GRMZM2G459373_P01
OG0000052	TRINITY_DN70819_c0_g1, TRINITY_DN76673_c0_g1	AT1G11700.1, AT5G03230.1	Pavir.Gb00672.1.p, Pavir.J26038.1.p	TRINITY_DN70819_c0_g1	GRMZM2G405090_P01, GRMZM2G468585_P01
OG0000053	TRINITY_DN70173_c0_g1, TRINITY_DN71226_c0_g1, TRINITY_DN75423_c0_g1	AT2G25140.1		TRINITY_DN70173_c0_g1, TRINITY_DN71226_c0_g1, TRINITY_DN75423_c0_g1, TRINITY_DN76105_c0_g1	GRMZM2G172230_P01
OG0000054	TRINITY_DN67792_c0_g1, TRINITY_DN68857_c0_g1	AT2G34810.1, AT4G20820.1, AT4G20830.1, AT5G44410.1		TRINITY_DN67792_c0_g1, TRINITY_DN71810_c2_g3	GRMZM2G080839_P01
OG0000055	TRINITY_DN68160_c0_g1, TRINITY_DN70422_c0_g1	AT2G40230.1, AT3G62160.1, AT5G07080.1, AT5G41040.1	Pavir.J22939.1.p	TRINITY_DN68160_c0_g1	GRMZM2G079616_P01
OG0000056	TRINITY_DN68235_c0_g1, TRINITY_DN73152_c0_g2	AT3G61750.1, AT4G12980.1	Pavir.Fa00410.1.p	TRINITY_DN73152_c0_g2	GRMZM2G057467_P01, GRMZM2G154578_P01, GRMZM2G386209_P01
OG0000057	TRINITY_DN72378_c2_g2, TRINITY_DN73045_c3_g2	AT1G22990.1, AT3G05220.1, AT5G17450.1	Pavir.Gb02010.1.p	TRINITY_DN69952_c0_g2, TRINITY_DN72378_c2_g2	GRMZM2G059836_P01
OG0000058	TRINITY_DN72611_c0_g1, TRINITY_DN72641_c5_g1	AT1G70800.1, AT2G44810.1, AT3G14590.2, AT5G47710.1	Pavir.Ab01454.1.p, Pavir.Bb01374.1.p		GRMZM2G074735_P01
OG0000059	TRINITY_DN68895_c0_g1	AT1G70130.1, AT2G37710.1, AT3G59700.1, AT4G02420.1, AT5G60300.3	Pavir.J26927.1.p	TRINITY_DN68895_c0_g1	GRMZM2G082830_P01
OG0000060	TRINITY_DN66300_c0_g1, TRINITY_DN71360_c3_g3	AT1G29640.1, AT4G04630.1, AT4G18980.1, AT5G45630.1	Pavir.Ea02653.1.p	TRINITY_DN67212_c0_g1	AC205471.4_FGP007
OG0000061	TRINITY_DN54666_c0_g1, TRINITY_DN73627_c0_g1	AT1G12090.1, AT1G62510.1, AT2G45180.1, AT4G12470.1	Pavir.J13834.1.p, Pavir.J38474.1.p		GRMZM2G031354_P01
OG0000062	TRINITY_DN51872_c0_g1, TRINITY_DN67351_c0_g1, TRINITY_DN69053_c0_g1	AT2G30540.1, AT2G47880.1, AT4G15700.1	Pavir.J17055.1.p	TRINITY_DN51872_c0_g1	GRMZM5G860607_P01
OG0000063	TRINITY_DN71385_c1_g2, TRINITY_DN71385_c1_g3	AT2G28085.1	Pavir.Ib03784.1.p, Pavir.J24208.1.p	TRINITY_DN71385_c1_g1, TRINITY_DN71385_c1_g2	GRMZM2G462760_P01, GRMZM2G471304_P01
OG0000064	TRINITY_DN64242_c0_g1, TRINITY_DN69002_c0_g1	AT4G16750.1, AT4G25480.1	Pavir.Aa00834.1.p, Pavir.Ab02685.1.p, Pavir.J03892.1.p	TRINITY_DN64242_c0_g1	GRMZM2G380377_P01
OG0000065	TRINITY_DN75744_c0_g2	AT1G78490.1, AT3G13730.1, AT3G30180.1, AT4G36380.1, AT5G45340.1	Pavir.Ia00123.1.p		GRMZM2G126505_P01, GRMZM2G179147_P02
OG0000066	TRINITY_DN74753_c0_g1	AT2G36830.1, AT3G26520.1, AT4G17340.1, AT5G47450.1	Pavir.Da01714.1.p, Pavir.Ea04152.1.p		GRMZM2G027098_P01, GRMZM2G137108_P01
OG0000067	TRINITY_DN67463_c0_g1	AT2G18328.1, AT2G21650.1	Pavir.Ea02339.1.p, Pavir.Eb02679.1.p, Pavir.J33046.1.p	TRINITY_DN67463_c0_g1	GRMZM2G114503_P01, GRMZM2G158117_P01
OG0000068	TRINITY_DN67519_c0_g1	AT1G33600.1, AT3G12145.1, AT5G06870.1	Pavir.J14304.1.p, Pavir.J31961.1.p	TRINITY_DN66838_c0_g1, TRINITY_DN67593_c0_g1, TRINITY_DN69970_c0_g1
OG0000069	TRINITY_DN70607_c1_g3	AT1G31920.1, AT3G02010.1, AT4G01030.1		TRINITY_DN67893_c0_g1, TRINITY_DN71428_c4_g1, TRINITY_DN76361_c1_g2	GRMZM2G423538_P01, GRMZM2G456114_P01
OG0000070		AT3G03170.1	Pavir.Ea02932.1.p, Pavir.Eb03078.1.p		GRMZM2G011006_P01, GRMZM2G012891_P01, GRMZM2G018027_P01, GRMZM2G051151_P01, GRMZM2G076844_P02, GRMZM2G106819_P01
OG0000071		AT1G01250.1, AT1G46768.1, AT1G71520.1, AT2G23340.1, AT3G50260.1, AT5G67190.1	Pavir.J34361.1.p		GRMZM2G301860_P01, GRMZM2G421033_P01
OG0000072		AT1G50420.1, AT1G50600.1, AT1G66350.1, AT3G50650.1	Pavir.J10950.1.p	TRINITY_DN74981_c2_g4, TRINITY_DN75146_c2_g5	GRMZM2G098517_P02, GRMZM2G431309_P01
OG0000073		AT5G23760.1, AT5G52750.1	Pavir.Ga00175.1.p, Pavir.Ia04507.1.p, Pavir.Ib00157.1.p, Pavir.J40434.1.p	TRINITY_DN71376_c0_g1, TRINITY_DN76304_c0_g1	GRMZM2G132690_P01
OG0000074	TRINITY_DN68970_c0_g1	AT1G20190.1, AT1G26770.2, AT2G37640.1, AT5G02260.1	Pavir.Eb03570.1.p, Pavir.J10435.1.p, Pavir.J24736.1.p
OG0000075	TRINITY_DN76762_c7_g2	AT1G17420.1, AT1G72520.1, AT3G45140.1		TRINITY_DN76762_c7_g2	GRMZM2G102760_P01, GRMZM2G109056_P01, GRMZM5G822593_P01
OG0000076	TRINITY_DN72448_c0_g3, TRINITY_DN77000_c0_g1	AT1G01080.2, AT3G52150.1, AT4G03110.1, AT4G39260.1	Pavir.Ia03845.1.p	TRINITY_DN74444_c0_g1
OG0000077	TRINITY_DN73367_c3_g5, TRINITY_DN74000_c1_g1	AT4G12730.1, AT5G55730.1	Pavir.Fa00989.1.p, Pavir.Fb01288.1.p	TRINITY_DN73367_c3_g5, TRINITY_DN74000_c1_g1
OG0000078	TRINITY_DN73107_c1_g1	AT1G01030.1, AT1G25560.1, AT1G68840.1, AT3G25730.1	Pavir.Eb00702.1.p	TRINITY_DN75090_c2_g1	GRMZM2G159592_P01
OG0000079	TRINITY_DN67870_c0_g1, TRINITY_DN73220_c1_g4	AT5G64260.1	Pavir.Da01316.1.p, Pavir.J13162.1.p	TRINITY_DN66497_c0_g1, TRINITY_DN67870_c0_g1	GRMZM2G149422_P01
OG0000080	TRINITY_DN73242_c0_g1	AT4G09350.1, AT4G36040.1	Pavir.Db00011.1.p	TRINITY_DN73242_c0_g1	GRMZM2G144997_P01, GRMZM2G303149_P01, GRMZM2G399136_P01
OG0000081	TRINITY_DN71068_c0_g3	AT1G52890.1, AT3G04070.1, AT3G15500.1	Pavir.Ea03233.1.p	TRINITY_DN71068_c0_g3	GRMZM2G011598_P01, GRMZM2G068973_P01
OG0000082	TRINITY_DN67667_c0_g1	AT1G14380.1, AT1G18840.1, AT2G33990.1, AT4G23060.1	Pavir.Ib01693.1.p	TRINITY_DN70761_c2_g1, TRINITY_DN74899_c1_g3
OG0000083	TRINITY_DN73357_c0_g1, TRINITY_DN76087_c1_g2	AT1G24070.1, AT4G13410.1, AT5G22740.1	Pavir.J18214.1.p	TRINITY_DN73357_c0_g1	GRMZM2G028286_P01
OG0000084	TRINITY_DN76474_c0_g5	AT2G28630.1	Pavir.Ab00753.1.p, Pavir.J20883.1.p, Pavir.J24441.1.p	TRINITY_DN74768_c1_g1	GRMZM2G104626_P01, GRMZM2G149636_P01
OG0000085	TRINITY_DN69386_c0_g1, TRINITY_DN72219_c7_g1, TRINITY_DN73546_c0_g1	AT2G23610.1, AT3G50440.1, AT4G37150.1	Pavir.Ea03010.1.p	TRINITY_DN69386_c0_g1
OG0000086	TRINITY_DN71338_c0_g1	AT2G24210.1, AT4G16730.1, AT4G16740.1	Pavir.J20922.1.p	TRINITY_DN71338_c0_g1, TRINITY_DN76943_c2_g2	GRMZM2G046615_P01
OG0000087	TRINITY_DN72785_c2_g1, TRINITY_DN73946_c2_g1, TRINITY_DN75153_c2_g2	AT5G03260.1, AT5G60020.1		TRINITY_DN72785_c2_g1, TRINITY_DN73946_c2_g1, TRINITY_DN75153_c2_g2
OG0000088	TRINITY_DN74501_c2_g1	AT1G56600.1, AT2G47180.1	Pavir.Ba00293.1.p, Pavir.Bb03717.1.p	TRINITY_DN74501_c2_g1	GRMZM2G165919_P01, GRMZM5G872256_P02
OG0000089	TRINITY_DN59410_c0_g1, TRINITY_DN67277_c0_g1	AT3G45960.2, AT3G45970.1	Pavir.Ia04460.1.p, Pavir.Ib00191.1.p	TRINITY_DN67277_c0_g1	GRMZM2G026147_P01
OG0000090	TRINITY_DN76047_c3_g1	AT2G38240.1, AT3G55970.1, AT5G05600.1	Pavir.Ea03301.1.p	TRINITY_DN76047_c3_g1	AC212219.3_FGP005, GRMZM2G058024_P01
OG0000091	TRINITY_DN72128_c1_g4	AT5G08350.1, AT5G23360.1	Pavir.Gb00696.1.p	TRINITY_DN72128_c1_g4	GRMZM2G046952_P01, GRMZM2G070375_P02, GRMZM2G106622_P01
OG0000092	TRINITY_DN73633_c2_g4	AT2G37170.1, AT2G37180.1, AT3G53420.1, AT3G61430.1, AT4G00430.1			GRMZM2G081843_P01, GRMZM2G174807_P01
OG0000093	TRINITY_DN76486_c2_g1	AT1G74100.1, AT2G03760.1, AT5G07000.1, AT5G07010.1	Pavir.J24303.1.p	TRINITY_DN73987_c1_g3, TRINITY_DN75204_c0_g3
OG0000094		AT2G18300.3, AT2G24260.1, AT4G36540.1, AT5G50915.1	Pavir.Ba01626.1.p, Pavir.Fb01965.1.p, Pavir.J15676.1.p		GRMZM2G004356_P01
OG0000095		AT2G32510.1, AT3G06030.1, AT4G36950.1, AT5G55090.1	Pavir.Aa00354.1.p, Pavir.Ea02535.1.p	TRINITY_DN73918_c1_g1	GRMZM2G140726_P01
OG0000096		AT1G80840.1, AT2G25000.1, AT4G31800.1	Pavir.Aa03147.1.p, Pavir.Da00323.1.p, Pavir.J39636.1.p		AC209050.3_FGP003, GRMZM2G120320_P01
OG0000097			Pavir.Ia02182.1.p, Pavir.Ia02186.1.p, Pavir.Ia02285.1.p, Pavir.Ib00833.1.p, Pavir.Ib02223.1.p, Pavir.Ib02225.1.p, Pavir.Ib02440.1.p	TRINITY_DN74859_c4_g1
OG0000098	TRINITY_DN73017_c1_g2	AT5G09220.1, AT5G63850.1	Pavir.Ca00249.1.p, Pavir.Ca00281.1.p	TRINITY_DN73017_c1_g2	GRMZM2G164814_P01
OG0000099	TRINITY_DN74796_c1_g1	AT2G37980.1, AT5G01100.1	Pavir.J12455.1.p	TRINITY_DN73885_c3_g7, TRINITY_DN75481_c2_g1, TRINITY_DN76425_c1_g1
OG0000100	TRINITY_DN22732_c0_g1, TRINITY_DN64490_c0_g1	AT2G02100.1		TRINITY_DN22732_c0_g1, TRINITY_DN64490_c0_g1, TRINITY_DN68887_c0_g1, TRINITY_DN68887_c0_g2
OG0000101	TRINITY_DN75707_c1_g3	AT5G59550.1	Pavir.Hb00745.1.p, Pavir.J07861.1.p	TRINITY_DN70917_c3_g1, TRINITY_DN72745_c0_g2	GRMZM2G095873_P01
OG0000102	TRINITY_DN68658_c0_g1, TRINITY_DN71822_c1_g1	AT1G16110.1, AT1G79670.1, AT4G31110.1	Pavir.Eb01298.1.p	TRINITY_DN71822_c1_g1
OG0000103	TRINITY_DN73488_c0_g2, TRINITY_DN73488_c0_g3	AT3G02230.1, AT5G15650.1		TRINITY_DN73488_c0_g2	GRMZM2G073725_P01, GRMZM2G087326_P01
OG0000104	TRINITY_DN74962_c0_g1, TRINITY_DN75599_c0_g11	AT1G03220.1, AT5G19100.1, AT5G19110.1		TRINITY_DN75684_c0_g2	GRMZM2G053206_P01
OG0000105	TRINITY_DN75901_c0_g3	AT4G17090.1	Pavir.Ia04422.1.p, Pavir.Ib00819.1.p	TRINITY_DN75901_c0_g3	GRMZM2G035749_P01, GRMZM2G450125_P01
OG0000106	TRINITY_DN70602_c2_g1, TRINITY_DN71750_c3_g1, TRINITY_DN76137_c2_g1	AT3G55110.1		TRINITY_DN70602_c2_g1, TRINITY_DN70602_c4_g1, TRINITY_DN71750_c3_g1
OG0000107	TRINITY_DN75745_c3_g1, TRINITY_DN76838_c4_g1	AT4G27710.1		TRINITY_DN73773_c5_g3, TRINITY_DN73947_c3_g1, TRINITY_DN74582_c0_g2, TRINITY_DN74582_c0_g3
OG0000108	TRINITY_DN65462_c0_g1	AT2G21180.1, AT2G31940.1		TRINITY_DN65462_c0_g1, TRINITY_DN76651_c2_g3	GRMZM2G100988_P01, GRMZM2G426336_P01
OG0000109	TRINITY_DN67390_c0_g1, TRINITY_DN71438_c1_g2	AT1G24400.1		TRINITY_DN71438_c1_g2, TRINITY_DN73947_c4_g3	GRMZM2G180659_P03, GRMZM2G429322_P01
OG0000110	TRINITY_DN62467_c0_g1, TRINITY_DN64092_c0_g1	AT1G15670.1	Pavir.J23546.1.p	TRINITY_DN62467_c0_g1, TRINITY_DN64092_c0_g1, TRINITY_DN69369_c0_g1
OG0000111	TRINITY_DN70327_c0_g1, TRINITY_DN73975_c2_g4	AT1G76160.1, AT4G22010.1	Pavir.Da02424.1.p	TRINITY_DN69375_c0_g1, TRINITY_DN70327_c0_g1
OG0000112	TRINITY_DN71020_c0_g2, TRINITY_DN74109_c0_g2	AT1G22370.2, AT1G22380.1, AT1G22400.1		TRINITY_DN71020_c0_g2	GRMZM5G834303_P01
OG0000113	TRINITY_DN51609_c0_g1, TRINITY_DN62376_c0_g1, TRINITY_DN69445_c0_g4, TRINITY_DN75641_c2_g1	AT1G72610.1		TRINITY_DN40768_c0_g1, TRINITY_DN73430_c0_g4
OG0000114	TRINITY_DN67700_c0_g1, TRINITY_DN73742_c2_g1	AT2G14610.1, AT4G25780.1		TRINITY_DN67700_c0_g1, TRINITY_DN73742_c2_g1	GRMZM2G156857_P01
OG0000115	TRINITY_DN75681_c0_g2		Pavir.Ca01475.1.p, Pavir.Cb01177.1.p, Pavir.Ea03280.1.p, Pavir.Eb03590.1.p, Pavir.J27870.1.p	TRINITY_DN65835_c0_g1
OG0000116	TRINITY_DN74498_c3_g1	AT4G36450.1	Pavir.Ca00945.1.p, Pavir.J40791.1.p	TRINITY_DN74498_c3_g1	GRMZM2G030305_P02, GRMZM2G053987_P02
OG0000117	TRINITY_DN67977_c0_g1	AT5G24530.1	Pavir.Ia02900.1.p, Pavir.Ib00066.1.p	TRINITY_DN69195_c0_g1	GRMZM2G050234_P01, GRMZM2G099467_P01
OG0000118	TRINITY_DN74465_c0_g2	AT1G29050.1, AT2G31110.2, AT2G34070.1, AT3G14850.2	Pavir.Eb00131.1.p	TRINITY_DN74465_c0_g2
OG0000119	TRINITY_DN74810_c2_g1	AT2G24270.4		TRINITY_DN70855_c0_g1, TRINITY_DN74006_c0_g7, TRINITY_DN74810_c2_g1, TRINITY_DN74810_c2_g2, TRINITY_DN76200_c0_g4
OG0000120		AT5G15850.1, AT5G53420.1	Pavir.Fa01306.1.p	TRINITY_DN74499_c2_g3	GRMZM2G092363_P01, GRMZM2G148772_P01, GRMZM2G176173_P01
OG0000121		AT1G30530.1, AT2G28080.1, AT2G36970.1	Pavir.Ia03031.1.p	TRINITY_DN70311_c5_g3, TRINITY_DN73095_c3_g1	GRMZM2G337048_P01
OG0000122		AT2G26190.1, AT3G52870.1	Pavir.Eb01813.1.p, Pavir.J06720.1.p, Pavir.J23478.1.p, Pavir.J32526.1.p		GRMZM2G318843_P01
OG0000123		AT1G19320.1, AT1G75040.1, AT4G36010.1	Pavir.Ia03929.1.p	TRINITY_DN72302_c0_g1	GRMZM2G036826_P01, GRMZM2G159110_P01
OG0000124		AT1G19180.1, AT1G74950.1, AT5G13220.1	Pavir.J05578.1.p		GRMZM2G005954_P01, GRMZM2G116614_P01, GRMZM2G117513_P01
OG0000125		AT1G05010.1	Pavir.Ba02053.1.p, Pavir.Ca01179.1.p, Pavir.Ca01180.1.p, Pavir.J04626.1.p	TRINITY_DN74941_c1_g1	GRMZM2G166639_P01
OG0000126		AT1G80120.1, AT3G15810.1, AT5G41590.1		TRINITY_DN67174_c0_g1	GRMZM2G138067_P01, GRMZM2G304474_P01, GRMZM2G436020_P01
OG0000127		AT2G02450.2	Pavir.Db00028.1.p, Pavir.Ia04458.1.p, Pavir.J01198.1.p, Pavir.J24394.1.p		GRMZM2G059428_P01, GRMZM2G074358_P01
OG0000128			Pavir.Aa01488.1.p, Pavir.Ga01376.1.p, Pavir.Ga01377.1.p, Pavir.Ga01411.1.p, Pavir.Gb01337.1.p, Pavir.J35868.1.p		GRMZM2G032807_P01
OG0000129			Pavir.Ib03209.1.p		GRMZM2G021973_P01, GRMZM2G041424_P01, GRMZM2G053485_P01, GRMZM2G123480_P01, GRMZM2G390804_P01, GRMZM2G413482_P01
OG0000130	TRINITY_DN73016_c0_g2	AT1G20070.1	Pavir.Eb01451.1.p, Pavir.J11481.1.p	TRINITY_DN73016_c0_g2	GRMZM2G357631_P01
OG0000131	TRINITY_DN72613_c6_g3, TRINITY_DN73521_c1_g1	AT3G16330.1	Pavir.J15879.1.p	TRINITY_DN72613_c6_g3	GRMZM2G084947_P01
OG0000132	TRINITY_DN66990_c0_g1, TRINITY_DN69529_c0_g1	AT3G16860.1	Pavir.Ib01409.1.p	TRINITY_DN66990_c0_g1, TRINITY_DN69529_c0_g1
OG0000133	TRINITY_DN74036_c1_g1	AT3G03310.1, AT4G19860.1	Pavir.Fb01005.1.p	TRINITY_DN74036_c1_g1	AC234154.1_FGP008
OG0000134	TRINITY_DN64768_c0_g1, TRINITY_DN69940_c0_g3	AT4G37970.1, AT4G37990.1		TRINITY_DN69940_c0_g3, TRINITY_DN71700_c0_g1
OG0000135	TRINITY_DN73623_c3_g1, TRINITY_DN74168_c1_g1	AT1G08200.1, AT2G47650.2, AT5G28840.1		TRINITY_DN74168_c1_g1
OG0000136	TRINITY_DN72796_c1_g4, TRINITY_DN76461_c1_g1	AT1G07400.1		TRINITY_DN72796_c1_g4, TRINITY_DN76461_c1_g1	GRMZM2G429396_P01
OG0000137	TRINITY_DN68823_c0_g1	AT3G53600.1	Pavir.Ia00292.1.p, Pavir.J00894.1.p		GRMZM2G002805_P01, GRMZM2G061626_P01
OG0000138	TRINITY_DN75231_c0_g1	AT2G26860.1, AT5G02920.1		TRINITY_DN75231_c0_g1	GRMZM2G011055_P01, GRMZM2G132913_P01
OG0000139	TRINITY_DN73021_c0_g7	AT1G49750.1, AT1G62440.1, AT3G24480.1, AT4G13340.1		TRINITY_DN73832_c0_g1
OG0000140	TRINITY_DN68634_c0_g1, TRINITY_DN73335_c0_g3	AT2G38530.1, AT5G59310.1, AT5G59320.1		TRINITY_DN73335_c0_g3
OG0000141	TRINITY_DN69138_c0_g1	AT1G19300.1	Pavir.Aa00740.1.p, Pavir.Ab02965.1.p	TRINITY_DN69138_c0_g1, TRINITY_DN73234_c1_g1
OG0000142	TRINITY_DN74350_c1_g2, TRINITY_DN74350_c1_g6	AT4G18197.1, AT4G18205.1, AT5G65000.1		TRINITY_DN74350_c1_g2
OG0000143	TRINITY_DN72432_c0_g1, TRINITY_DN74653_c1_g1	AT2G45470.1	Pavir.Ib00165.1.p, Pavir.J37091.1.p	TRINITY_DN72432_c0_g1
OG0000144	TRINITY_DN72718_c1_g3	AT1G77420.1, AT2G39420.1	Pavir.Bb01894.1.p	TRINITY_DN72718_c1_g3, TRINITY_DN74826_c1_g2
OG0000145	TRINITY_DN71384_c3_g1, TRINITY_DN74542_c1_g5	AT5G19780.1	Pavir.Ea03187.1.p	TRINITY_DN71384_c3_g1, TRINITY_DN74542_c1_g5
OG0000146	TRINITY_DN71742_c1_g1		Pavir.J17731.1.p, Pavir.J36165.1.p	TRINITY_DN74838_c0_g1	GRMZM2G147966_P01, GRMZM2G169201_P01
OG0000147	TRINITY_DN72410_c0_g6	AT1G31120.1, AT1G70300.1			GRMZM2G120163_P01, GRMZM2G443728_P02, GRMZM2G455817_P01
OG0000148	TRINITY_DN68207_c0_g1	AT3G04670.1, AT5G52830.1	Pavir.Fa01441.1.p		GRMZM2G102583_P02, GRMZM2G148561_P01
OG0000149	TRINITY_DN73708_c0_g4, TRINITY_DN76594_c1_g1	AT2G29980.1, AT5G05580.1		TRINITY_DN73708_c0_g4, TRINITY_DN76594_c1_g1
OG0000150	TRINITY_DN69446_c0_g3, TRINITY_DN75664_c3_g1	AT3G53620.1		TRINITY_DN69446_c0_g3, TRINITY_DN75664_c3_g1	GRMZM2G026470_P01
OG0000151	TRINITY_DN76197_c0_g4	AT5G37020.1	Pavir.J32718.1.p, Pavir.J39476.1.p	TRINITY_DN71649_c0_g2	GRMZM2G390641_P01
OG0000152	TRINITY_DN66892_c0_g1	AT1G30500.2, AT1G54160.1, AT5G12840.1		TRINITY_DN70347_c0_g1	GRMZM2G040349_P01
OG0000153	TRINITY_DN68320_c0_g1	AT2G43580.1, AT3G12500.1, AT3G16920.1		TRINITY_DN74819_c0_g3	GRMZM2G168364_P01
OG0000154	TRINITY_DN70861_c0_g1, TRINITY_DN76249_c0_g3		Pavir.Fb00465.1.p, Pavir.Ib01731.1.p	TRINITY_DN76249_c0_g3	GRMZM2G179092_P01
OG0000155	TRINITY_DN68163_c0_g1	AT1G16370.1, AT3G20660.1	Pavir.Ba00794.1.p	TRINITY_DN68163_c0_g1	GRMZM2G066801_P04
OG0000156	TRINITY_DN70967_c0_g1		Pavir.J40752.1.p		GRMZM2G090584_P01, GRMZM2G412986_P02, GRMZM2G447347_P01, GRMZM2G459363_P01
OG0000157		AT1G24580.1, AT3G43430.1	Pavir.Aa00940.1.p, Pavir.Fa00584.1.p		GRMZM2G050216_P01, GRMZM2G134023_P01
OG0000158		AT1G70640.1, AT3G18230.1, AT3G26510.5, AT3G48240.1	Pavir.Ab03265.1.p		GRMZM2G079559_P01
OG0000159		AT3G13650.1, AT4G38700.1, AT5G42510.1	Pavir.J24982.1.p	TRINITY_DN71857_c0_g4	GRMZM2G074611_P01
OG0000160		AT1G09500.1, AT1G80820.1, AT2G33590.1, AT5G19440.1	Pavir.Bb01450.1.p		GRMZM2G004683_P01
OG0000161		AT2G37450.2, AT2G40900.1, AT3G56620.1	Pavir.Db02030.1.p	TRINITY_DN75741_c1_g2	GRMZM2G108537_P01
OG0000162		AT5G40960.1	Pavir.Ca00834.1.p, Pavir.Ea00849.1.p	TRINITY_DN55389_c0_g1	GRMZM2G057630_P01, GRMZM2G339866_P01
OG0000163		AT2G05990.1, AT2G29290.2, AT2G29310.1, AT2G29320.1, AT2G29350.1, AT2G47220.1
OG0000164		AT2G28120.1	Pavir.Bb02670.1.p, Pavir.Ib04261.1.p, Pavir.J03616.1.p, Pavir.J33675.1.p		GRMZM2G076370_P01
OG0000165		AT3G49940.1	Pavir.J00526.1.p, Pavir.J18418.1.p	TRINITY_DN73391_c1_g1	GRMZM2G073044_P01, GRMZM2G386674_P01
OG0000166		AT1G01420.1, AT3G21750.1, AT3G50740.1		TRINITY_DN74308_c1_g2	GRMZM2G155911_P01, GRMZM2G455075_P01
OG0000167		AT4G19170.1	Pavir.Ba03791.1.p	TRINITY_DN72175_c0_g1, TRINITY_DN75469_c1_g1	GRMZM2G014392_P01, GRMZM5G858784_P01
OG0000168			Pavir.Ia04379.1.p	TRINITY_DN71472_c3_g1	GRMZM2G145412_P01, GRMZM2G145458_P01, GRMZM2G173596_P01, GRMZM5G838098_P02
OG0000169	TRINITY_DN71365_c0_g1	AT1G17870.1	Pavir.J25289.1.p	TRINITY_DN71365_c0_g1	GRMZM2G049349_P01
OG0000170	TRINITY_DN68236_c0_g1, TRINITY_DN69514_c0_g1, TRINITY_DN75479_c0_g5	AT5G63180.1		TRINITY_DN68236_c0_g1
OG0000171	TRINITY_DN76607_c0_g1		Pavir.Ca00327.1.p, Pavir.Cb01212.1.p	TRINITY_DN76607_c0_g1	GRMZM2G382035_P01
OG0000172	TRINITY_DN66659_c0_g1, TRINITY_DN73382_c3_g2	AT1G77210.1	Pavir.J36190.1.p		GRMZM5G801949_P02
OG0000173	TRINITY_DN71989_c1_g1	AT1G64110.2, AT3G53230.1, AT5G52882.1			GRMZM2G058491_P01
OG0000174	TRINITY_DN66254_c0_g1, TRINITY_DN71314_c0_g2	AT2G40850.1		TRINITY_DN66254_c0_g1, TRINITY_DN70321_c0_g1
OG0000175	TRINITY_DN72697_c2_g1, TRINITY_DN72798_c0_g1	AT5G12020.1		TRINITY_DN72697_c2_g1, TRINITY_DN72798_c0_g1
OG0000176	TRINITY_DN76942_c2_g6	AT2G34850.1	Pavir.Ba01264.1.p, Pavir.J08579.1.p	TRINITY_DN76942_c2_g6
OG0000177	TRINITY_DN73046_c1_g4	AT3G56710.1	Pavir.Ia03468.1.p, Pavir.Ib01485.1.p	TRINITY_DN73046_c1_g4
OG0000178	TRINITY_DN72281_c1_g3		Pavir.J09329.1.p	TRINITY_DN72281_c1_g3, TRINITY_DN75612_c0_g2	GRMZM2G397402_P01
OG0000179	TRINITY_DN70385_c2_g3	AT1G61800.1, AT3G01550.1		TRINITY_DN73665_c0_g1	GRMZM2G009223_P01
OG0000180	TRINITY_DN68364_c0_g1		Pavir.Ib03074.1.p, Pavir.J19297.1.p	TRINITY_DN68364_c0_g1, TRINITY_DN75347_c1_g2
OG0000181	TRINITY_DN75147_c0_g1	AT4G01120.1		TRINITY_DN75147_c0_g1	GRMZM2G011932_P03, GRMZM2G117851_P01
OG0000182	TRINITY_DN71771_c1_g5	AT5G54300.1	Pavir.Fa01584.1.p	TRINITY_DN73039_c3_g1	GRMZM2G008309_P01
OG0000183	TRINITY_DN70947_c1_g1, TRINITY_DN73428_c2_g1	AT5G60900.1	Pavir.Ga02628.1.p		GRMZM2G398854_P01
OG0000184	TRINITY_DN69104_c0_g1, TRINITY_DN71326_c1_g2	AT5G15640.1		TRINITY_DN71326_c1_g2	GRMZM2G001915_P01
OG0000185	TRINITY_DN73047_c0_g1	AT1G54010.1, AT1G54020.2, AT1G54030.1		TRINITY_DN73047_c0_g1
OG0000186	TRINITY_DN71572_c1_g2, TRINITY_DN71572_c1_g6	AT1G12900.1, AT1G42970.1		TRINITY_DN71572_c1_g2
OG0000187	TRINITY_DN57371_c0_g1, TRINITY_DN74161_c1_g3	AT3G52720.1		TRINITY_DN74161_c1_g3	GRMZM2G087259_P01
OG0000188	TRINITY_DN70886_c0_g3, TRINITY_DN73419_c1_g2		Pavir.Ia00392.1.p	TRINITY_DN70886_c0_g3, TRINITY_DN73419_c1_g2
OG0000189	TRINITY_DN71250_c1_g1	AT1G65890.1, AT5G38120.1		TRINITY_DN75257_c1_g1	GRMZM2G120539_P01
OG0000190	TRINITY_DN72850_c1_g2	AT5G67450.1	Pavir.Ia00353.1.p, Pavir.J25179.1.p		GRMZM2G400714_P01
OG0000191	TRINITY_DN76067_c0_g4	AT5G50740.3, AT5G63530.1		TRINITY_DN76067_c0_g4	GRMZM2G122437_P01
OG0000192	TRINITY_DN72713_c3_g1	AT1G19640.1, AT3G11480.1		TRINITY_DN72713_c3_g1	GRMZM2G050307_P01
OG0000193	TRINITY_DN74082_c0_g1	AT2G03710.1		TRINITY_DN70067_c0_g1, TRINITY_DN76404_c0_g6	GRMZM2G035092_P01
OG0000194	TRINITY_DN75115_c2_g3	AT1G55490.1, AT2G28000.1, AT3G13470.1		TRINITY_DN75115_c2_g3
OG0000195	TRINITY_DN75859_c0_g1	AT1G01580.1, AT5G23980.1, AT5G49730.1, AT5G49740.1
OG0000196	TRINITY_DN68668_c0_g1	AT3G48690.1		TRINITY_DN68668_c0_g1, TRINITY_DN76788_c2_g1	GRMZM2G031065_P01
OG0000197	TRINITY_DN73109_c2_g1	AT4G39980.1		TRINITY_DN73109_c2_g1	GRMZM2G117707_P02, GRMZM2G365160_P01
OG0000198	TRINITY_DN69646_c0_g1	AT1G23090.1		TRINITY_DN72900_c1_g3	GRMZM2G154211_P01, GRMZM2G444801_P01
OG0000199	TRINITY_DN76910_c1_g4		Pavir.Bb02327.1.p, Pavir.J07262.1.p	TRINITY_DN73773_c4_g1	GRMZM2G162598_P01
OG0000200	TRINITY_DN70974_c0_g1	AT3G10340.1, AT5G04230.2	Pavir.Aa01274.1.p	TRINITY_DN70974_c0_g1
OG0000201	TRINITY_DN73842_c0_g1	AT5G24090.1	Pavir.Ea02316.1.p		GRMZM2G162359_P01, GRMZM2G328171_P01
OG0000202	TRINITY_DN66120_c0_g1	AT2G26530.1	Pavir.Bb03348.1.p	TRINITY_DN66120_c0_g1	GRMZM2G111394_P01
OG0000203	TRINITY_DN72869_c4_g1		Pavir.Ea02034.1.p, Pavir.J02246.1.p	TRINITY_DN73826_c1_g2	GRMZM2G059392_P03
OG0000204		AT1G09340.1, AT1G32100.1, AT1G75280.1, AT4G33360.1, AT5G18660.1
OG0000205		AT3G28740.1, AT4G37370.1, AT4G37430.1, AT5G36220.1		TRINITY_DN68412_c0_g1
OG0000206		AT1G05340.1, AT2G32190.1, AT2G32200.1, AT2G32210.1			GRMZM2G037452_P01
OG0000207		AT1G02660.1, AT1G45201.1, AT3G14360.1		TRINITY_DN72657_c2_g1, TRINITY_DN74680_c1_g1
OG0000208		AT1G01070.1, AT5G64700.1	Pavir.Da02410.1.p, Pavir.Db02403.1.p	TRINITY_DN75176_c0_g1
OG0000209		AT1G09200.1, AT5G10390.1, AT5G65360.1		TRINITY_DN72755_c1_g2	GRMZM2G130079_P01
OG0000210		AT2G35860.1, AT3G52370.1	Pavir.J08787.1.p, Pavir.J34634.1.p	TRINITY_DN73788_c6_g4
OG0000211		AT4G35160.1	Pavir.Ha01223.1.p	TRINITY_DN72638_c0_g1, TRINITY_DN75081_c1_g1, TRINITY_DN75081_c1_g3
OG0000212		AT1G28480.1	Pavir.J26447.1.p	TRINITY_DN66246_c0_g1	GRMZM2G178886_P01, GRMZM2G318180_P01
OG0000213		AT2G20880.1, AT4G28140.1			GRMZM2G026926_P01, GRMZM2G139765_P01, GRMZM2G300924_P01
OG0000214		AT1G22500.1	Pavir.Aa00540.1.p, Pavir.Bb02384.1.p, Pavir.Ia03108.1.p	TRINITY_DN71480_c0_g1
OG0000215		AT2G25620.1	Pavir.Ia03595.1.p, Pavir.Ib01253.1.p		GRMZM2G342197_P01, GRMZM2G465287_P01
OG0000216		AT1G28570.1, AT1G28660.1, AT2G27360.1, AT3G48460.1	Pavir.J29258.1.p
OG0000217		AT2G44670.1	Pavir.Aa00495.1.p, Pavir.Bb02246.1.p		GRMZM2G024517_P01, GRMZM2G036286_P01
OG0000218		AT5G56860.1	Pavir.Aa00151.1.p, Pavir.Ab03246.1.p	TRINITY_DN76382_c1_g3	GRMZM2G379005_P02
OG0000219		AT4G17770.1	Pavir.Ia04010.1.p	TRINITY_DN73830_c1_g1	GRMZM2G019183_P02, GRMZM2G366659_P01
OG0000220		AT1G18740.1	Pavir.Aa03599.1.p, Pavir.Ab00015.1.p	TRINITY_DN68219_c0_g2, TRINITY_DN76256_c0_g6
OG0000221			Pavir.Ea00988.1.p, Pavir.Ea02579.1.p, Pavir.Eb02977.1.p	TRINITY_DN73113_c3_g1	GRMZM2G451769_P01
OG0000222	TRINITY_DN72921_c0_g1	AT3G21550.1, AT4G18425.1	Pavir.Ib01770.1.p
OG0000223	TRINITY_DN74001_c0_g1, TRINITY_DN75839_c1_g2	AT1G17745.2		TRINITY_DN75839_c1_g2
OG0000224	TRINITY_DN72676_c3_g3	AT1G02305.1, AT4G01610.1		TRINITY_DN72676_c3_g3
OG0000225	TRINITY_DN69826_c0_g2	AT5G25460.1	Pavir.Ea02156.1.p	TRINITY_DN69826_c0_g2
OG0000226	TRINITY_DN76035_c3_g1	AT4G32940.1	Pavir.J05027.1.p	TRINITY_DN75817_c2_g1
OG0000227	TRINITY_DN66517_c0_g1, TRINITY_DN76350_c0_g1	AT3G19620.1		TRINITY_DN69563_c0_g1
OG0000228	TRINITY_DN73199_c0_g2	AT2G41190.1		TRINITY_DN73199_c0_g2	GRMZM2G101125_P01
OG0000229	TRINITY_DN69871_c0_g3	AT3G05640.1	Pavir.Aa02899.1.p		GRMZM2G069713_P01
OG0000230	TRINITY_DN74809_c6_g1			TRINITY_DN66959_c0_g1, TRINITY_DN74809_c6_g1	GRMZM2G460383_P01
OG0000231	TRINITY_DN73785_c1_g2		Pavir.J11556.1.p, Pavir.J26206.1.p	TRINITY_DN73785_c1_g2
OG0000232	TRINITY_DN75965_c0_g1	AT1G25390.1, AT5G38210.1		TRINITY_DN75965_c0_g4
OG0000233	TRINITY_DN74812_c1_g1	AT4G27560.1	Pavir.Ba02313.1.p, Pavir.J02849.1.p
OG0000234	TRINITY_DN72961_c0_g1	AT1G71000.1, AT5G16650.1		TRINITY_DN72961_c0_g1
OG0000235	TRINITY_DN69435_c0_g1		Pavir.Fa00228.1.p	TRINITY_DN69435_c0_g1	GRMZM2G029863_P01
OG0000236	TRINITY_DN74804_c0_g1, TRINITY_DN75348_c1_g2			TRINITY_DN74804_c0_g1, TRINITY_DN75348_c1_g2
OG0000237	TRINITY_DN75386_c2_g1	AT1G07900.1, AT1G16530.1, AT2G28500.1
OG0000238	TRINITY_DN73028_c1_g2	AT1G21880.2		TRINITY_DN73028_c1_g2	GRMZM2G410991_P01
OG0000239	TRINITY_DN55173_c0_g1, TRINITY_DN63913_c0_g1	AT1G67910.1		TRINITY_DN55173_c0_g1
OG0000240	TRINITY_DN72409_c2_g2, TRINITY_DN74223_c0_g1		Pavir.Ba02379.1.p	TRINITY_DN74223_c0_g1
OG0000241	TRINITY_DN67771_c0_g1	AT3G52820.1	Pavir.Fa01088.1.p	TRINITY_DN74876_c3_g1
OG0000242	TRINITY_DN74428_c1_g2		Pavir.Fa00940.1.p, Pavir.J23919.1.p		GRMZM2G041175_P01
OG0000243	TRINITY_DN71493_c3_g1	AT4G09010.1	Pavir.Ga00716.1.p	TRINITY_DN71493_c3_g1
OG0000244	TRINITY_DN74594_c2_g3	AT1G10070.1		TRINITY_DN74594_c2_g3	GRMZM2G153536_P02
OG0000245	TRINITY_DN75414_c0_g1, TRINITY_DN75802_c0_g1, TRINITY_DN76804_c0_g2			TRINITY_DN76052_c0_g2
OG0000246	TRINITY_DN76106_c0_g1	AT1G09932.1, AT2G17280.1		TRINITY_DN76106_c0_g1
OG0000247	TRINITY_DN76352_c0_g2	AT1G28010.1, AT3G28860.1, AT3G62150.1
OG0000248	TRINITY_DN71975_c1_g3	AT1G17020.1		TRINITY_DN71975_c1_g3, TRINITY_DN75210_c0_g1
OG0000249	TRINITY_DN71814_c2_g2	AT3G23820.1	Pavir.Ba01616.1.p		GRMZM2G110558_P01
OG0000250	TRINITY_DN75500_c2_g1	AT2G03590.1		TRINITY_DN75500_c2_g1	GRMZM2G025528_P05
OG0000251	TRINITY_DN69555_c0_g1	AT1G45249.3	Pavir.Fa00674.1.p		GRMZM5G858197_P02
OG0000252	TRINITY_DN71941_c0_g4	AT1G21250.1	Pavir.Ga01173.1.p, Pavir.Ga02370.1.p
OG0000253	TRINITY_DN76768_c0_g1	AT2G44650.1, AT5G20720.1		TRINITY_DN76768_c0_g1
OG0000254	TRINITY_DN66094_c0_g1, TRINITY_DN74350_c1_g1		Pavir.Ib03977.1.p	TRINITY_DN74350_c1_g1
OG0000255	TRINITY_DN73489_c3_g2		Pavir.Ea02890.1.p, Pavir.Eb02680.1.p		GRMZM2G340257_P01
OG0000256	TRINITY_DN72653_c1_g2, TRINITY_DN72653_c1_g3			TRINITY_DN72653_c1_g2, TRINITY_DN72653_c1_g3
OG0000257	TRINITY_DN68303_c0_g1		Pavir.Ca01834.1.p	TRINITY_DN68303_c0_g1, TRINITY_DN68303_c0_g2
OG0000258	TRINITY_DN71337_c2_g1	AT4G11280.1	Pavir.J11398.1.p	TRINITY_DN71337_c2_g1
OG0000259	TRINITY_DN72093_c1_g1	AT1G49520.1, AT4G34290.1			GRMZM2G124502_P01
OG0000260	TRINITY_DN71848_c1_g5	AT4G27440.1	Pavir.J34146.1.p	TRINITY_DN71848_c1_g5
OG0000261	TRINITY_DN71083_c1_g3	AT2G43800.1, AT4G15200.1	Pavir.J35022.1.p
OG0000262	TRINITY_DN74880_c0_g7	AT3G25760.1, AT3G25770.1, AT3G25780.1
OG0000263	TRINITY_DN71612_c5_g1	AT4G28040.1		TRINITY_DN71612_c5_g1	GRMZM2G174099_P01
OG0000264	TRINITY_DN71623_c0_g1	AT5G40800.1, AT5G63350.1		TRINITY_DN71623_c0_g1
OG0000265	TRINITY_DN68342_c0_g1	AT1G22470.1	Pavir.Ib00635.1.p		GRMZM2G075712_P01
OG0000266	TRINITY_DN76794_c0_g1			TRINITY_DN68598_c0_g1, TRINITY_DN70479_c0_g1, TRINITY_DN76794_c0_g1
OG0000267	TRINITY_DN70841_c1_g5, TRINITY_DN76443_c1_g3			TRINITY_DN70841_c1_g5, TRINITY_DN76443_c1_g3
OG0000268	TRINITY_DN71686_c0_g4	AT3G54420.1		TRINITY_DN71686_c0_g4	GRMZM2G129189_P01
OG0000269	TRINITY_DN70009_c7_g2	AT4G34860.1		TRINITY_DN70009_c7_g2	GRMZM2G170842_P01
OG0000270	TRINITY_DN73637_c4_g1	AT3G04010.1		TRINITY_DN73714_c0_g6	AC159612.1_FGP007
OG0000271	TRINITY_DN67038_c0_g1	AT4G13345.1	Pavir.Ea00319.1.p	TRINITY_DN67038_c0_g1
OG0000272	TRINITY_DN76646_c0_g3		Pavir.Ba00792.1.p	TRINITY_DN56166_c0_g1	GRMZM2G016435_P01
OG0000273	TRINITY_DN62400_c0_g1	AT1G74670.1, AT5G15230.1	Pavir.J00208.1.p
OG0000274	TRINITY_DN64111_c0_g1	AT4G23170.1	Pavir.Ib01281.1.p	TRINITY_DN64111_c0_g1
OG0000275	TRINITY_DN71708_c2_g1	AT4G15230.1	Pavir.Ba00769.1.p	TRINITY_DN72692_c2_g1
OG0000276	TRINITY_DN72506_c3_g3	AT3G22850.1, AT4G27450.1		TRINITY_DN68858_c0_g1
OG0000277	TRINITY_DN74407_c0_g1	AT5G03890.1		TRINITY_DN76486_c1_g2	GRMZM2G450044_P01
OG0000278	TRINITY_DN66375_c0_g1	AT3G47960.1, AT5G62680.1		TRINITY_DN66375_c0_g1
OG0000279	TRINITY_DN71331_c0_g2		Pavir.J02326.1.p	TRINITY_DN71331_c0_g2	GRMZM2G001221_P01
OG0000280	TRINITY_DN71074_c0_g1			TRINITY_DN71074_c0_g1, TRINITY_DN75485_c1_g4, TRINITY_DN76498_c0_g7
OG0000281		AT5G22460.1	Pavir.Ib02504.1.p, Pavir.J29461.1.p	TRINITY_DN71517_c0_g1
OG0000282		AT2G37870.1, AT5G05960.1	Pavir.J08343.1.p, Pavir.J35081.1.p
OG0000283		AT1G04830.2, AT4G28550.1		TRINITY_DN70918_c8_g2	GRMZM2G005652_P01
OG0000284		AT4G11910.1, AT4G11911.1	Pavir.Bb02465.1.p		GRMZM2G091837_P01
OG0000285		AT4G33040.1	Pavir.J08900.1.p	TRINITY_DN76272_c1_g1	GRMZM2G318213_P01
OG0000286		AT1G79900.1, AT2G33820.1		TRINITY_DN72310_c1_g1	GRMZM2G009045_P01
OG0000287		AT2G47490.1, AT3G55640.1, AT5G27520.1, AT5G61810.1
OG0000288		AT3G28080.1, AT3G28100.1, AT4G15540.1		TRINITY_DN72718_c2_g1
OG0000289		AT3G11660.1, AT3G52470.1, AT5G53730.1	Pavir.Ha01810.1.p
OG0000290		AT2G24850.1, AT4G23600.1, AT5G53970.1			GRMZM2G412604_P01
OG0000291		AT3G03440.1	Pavir.Ea04031.1.p, Pavir.Eb03925.1.p		GRMZM2G037422_P01
OG0000292		AT5G38410.3, AT5G38420.1, AT5G38430.1		TRINITY_DN76150_c1_g1
OG0000293		AT1G15820.1, AT1G19150.1, AT2G40100.1, AT2G42530.1
OG0000294		AT2G28720.1, AT5G22880.1		TRINITY_DN73401_c0_g1	GRMZM2G472696_P01
OG0000295		AT2G44740.1, AT3G21870.1	Pavir.Gb00427.1.p	TRINITY_DN71908_c1_g2
OG0000296		AT5G07860.1	Pavir.J02780.1.p		GRMZM2G115422_P01, GRMZM2G165192_P01
OG0000297		AT1G21120.1, AT1G21130.1, AT1G76790.1			AC196475.3_FGP004
OG0000298		AT4G38410.1	Pavir.Aa00887.1.p		GRMZM2G079440_P01, GRMZM2G147014_P01
OG0000299		AT5G42650.1	Pavir.J09287.1.p	TRINITY_DN72509_c3_g5	GRMZM2G033098_P01
OG0000300		AT1G17750.1, AT1G73080.1	Pavir.Da01963.1.p		GRMZM2G428554_P01
OG0000301		AT2G22200.1	Pavir.Ia04894.1.p		GRMZM2G003466_P01, GRMZM2G113060_P01
OG0000302		AT1G52720.1	Pavir.Ca01068.1.p, Pavir.J01949.1.p		GRMZM2G352618_P01
OG0000303		AT1G29160.1, AT2G34140.1, AT3G47500.1		TRINITY_DN73488_c0_g1
OG0000304		AT1G14120.1, AT1G14130.1	Pavir.Gb01412.1.p		GRMZM2G121700_P01
OG0000305		AT1G49530.1, AT1G78510.1, AT2G18620.1		TRINITY_DN76811_c0_g3
OG0000306		AT1G70690.1, AT3G60720.1, AT5G37660.2		TRINITY_DN67417_c0_g1
OG0000307		AT5G56840.1	Pavir.Ea00361.1.p, Pavir.Ea02123.1.p		GRMZM2G049695_P01
OG0000308		AT4G18290.1, AT5G46240.1, AT5G46370.1	Pavir.Ab00950.1.p
OG0000309		AT2G43120.1, AT3G59220.1	Pavir.Ba01561.1.p		GRMZM2G101116_P01
OG0000310		AT3G28210.1	Pavir.Ba02146.1.p, Pavir.Bb01912.1.p		GRMZM2G081782_P01
OG0000311		AT2G18690.1	Pavir.Ea01928.1.p, Pavir.Eb01316.1.p, Pavir.Eb02200.1.p
OG0000312		AT1G79110.1, AT4G17680.1, AT4G19700.1			GRMZM2G067830_P01
OG0000313		AT1G30260.1, AT4G21060.1, AT5G57500.1	Pavir.Ab00444.1.p
OG0000314		AT1G13740.1, AT3G02140.1		TRINITY_DN74588_c0_g1	AC197717.3_FGP002
OG0000315		AT5G65140.1	Pavir.Fb01190.1.p, Pavir.J12499.1.p	TRINITY_DN69038_c0_g1
OG0000316		AT2G46600.1	Pavir.J40107.1.p	TRINITY_DN81620_c0_g1	AC225718.2_FGP006
OG0000317		AT3G57450.1	Pavir.Bb00817.1.p	TRINITY_DN66110_c0_g1	GRMZM2G101024_P01
OG0000318		AT3G10985.1	Pavir.Ba00299.1.p	TRINITY_DN3134_c0_g1	GRMZM2G010909_P01
OG0000319		AT1G76040.2		TRINITY_DN76305_c0_g1	GRMZM2G314396_P01, GRMZM2G321239_P01
OG0000320		AT3G04000.1	Pavir.Ba03692.1.p, Pavir.J30882.1.p	TRINITY_DN71927_c0_g1
OG0000321		AT2G21320.1, AT2G31380.1, AT4G38960.3			GRMZM2G110541_P01
OG0000322		AT4G15248.1, AT4G27310.1, AT5G54470.1		TRINITY_DN75370_c0_g1
OG0000323		AT4G16780.1, AT4G17460.1	Pavir.Ia02217.1.p	TRINITY_DN76046_c1_g4
OG0000324		AT2G46450.1, AT3G17700.1		TRINITY_DN75863_c1_g3	GRMZM5G858887_P01
OG0000325		AT1G74680.1, AT5G11610.1	Pavir.J03056.1.p	TRINITY_DN68806_c0_g1
OG0000326		AT1G29500.1	Pavir.Bb02728.1.p, Pavir.Bb02731.1.p		GRMZM2G105419_P01
OG0000327			Pavir.Bb00748.1.p, Pavir.Ia03143.1.p, Pavir.Ib01829.1.p, Pavir.J20524.1.p
OG0000328			Pavir.Ca00931.1.p, Pavir.Eb02706.1.p, Pavir.J01243.1.p	TRINITY_DN66646_c0_g1
OG0000329			Pavir.J06712.1.p, Pavir.J20063.1.p		GRMZM2G032430_P01, GRMZM2G058032_P02
OG0000330				TRINITY_DN65618_c0_g1	GRMZM2G021706_P01, GRMZM2G106462_P01, GRMZM2G111926_P02
OG0000331					GRMZM2G031001_P01, GRMZM2G146380_P01, GRMZM2G159500_P02, GRMZM2G181605_P01
OG0000332					GRMZM2G055698_P02, GRMZM2G093962_P02, GRMZM2G116514_P01, GRMZM2G379540_P01
OG0000333	TRINITY_DN75425_c0_g1, TRINITY_DN75656_c0_g5			TRINITY_DN75425_c0_g1
OG0000334	TRINITY_DN72995_c0_g1	AT3G15680.1		TRINITY_DN75252_c0_g2
OG0000335	TRINITY_DN64315_c0_g1	AT2G37770.2	Pavir.Ab00236.1.p
OG0000336	TRINITY_DN72113_c1_g1	AT2G24280.1		TRINITY_DN72113_c1_g1
OG0000337	TRINITY_DN76430_c0_g1	AT2G38360.1			GRMZM2G089783_P01
OG0000338	TRINITY_DN71140_c0_g3, TRINITY_DN73428_c1_g2, TRINITY_DN74405_c0_g1
OG0000339	TRINITY_DN77113_c1_g1			TRINITY_DN71937_c1_g1, TRINITY_DN77113_c1_g1
OG0000340	TRINITY_DN75551_c1_g2	AT1G02930.1		TRINITY_DN75551_c1_g2
OG0000341	TRINITY_DN73812_c0_g1			TRINITY_DN73812_c0_g1	GRMZM2G080041_P01
OG0000342	TRINITY_DN75405_c2_g2, TRINITY_DN76591_c0_g6			TRINITY_DN76591_c0_g6
OG0000343	TRINITY_DN76075_c2_g4			TRINITY_DN76075_c2_g4	GRMZM2G106479_P01
OG0000344	TRINITY_DN74781_c3_g3			TRINITY_DN74781_c3_g1	GRMZM2G477846_P01
OG0000345	TRINITY_DN74997_c1_g2	AT2G46370.4, AT4G03400.1
OG0000346	TRINITY_DN71475_c2_g4	AT4G17470.1		TRINITY_DN71475_c2_g4
OG0000347	TRINITY_DN68158_c0_g1	AT1G78120.1		TRINITY_DN68158_c0_g1
OG0000348	TRINITY_DN77113_c1_g2			TRINITY_DN70289_c0_g1, TRINITY_DN77113_c1_g2
OG0000349	TRINITY_DN73230_c0_g2	AT4G12400.2		TRINITY_DN73230_c0_g2
OG0000350	TRINITY_DN73487_c2_g1, TRINITY_DN73896_c1_g1	AT3G08740.1
OG0000351	TRINITY_DN73117_c0_g1	AT3G05500.1		TRINITY_DN73117_c0_g1
OG0000352	TRINITY_DN68438_c0_g2			TRINITY_DN68438_c0_g2, TRINITY_DN69796_c2_g1
OG0000353	TRINITY_DN66613_c0_g1, TRINITY_DN74991_c1_g1	AT1G48370.1
OG0000354	TRINITY_DN76515_c0_g1	AT5G65280.1		TRINITY_DN76515_c0_g1
OG0000355	TRINITY_DN76874_c1_g2	AT3G55410.1		TRINITY_DN76874_c1_g2
OG0000356	TRINITY_DN66236_c0_g1	AT3G26960.1, AT5G13140.1
OG0000357	TRINITY_DN70072_c0_g1	AT1G11840.6		TRINITY_DN70072_c0_g1
OG0000358	TRINITY_DN66852_c0_g3, TRINITY_DN73515_c0_g1			TRINITY_DN73515_c0_g1
OG0000359	TRINITY_DN74107_c0_g2	AT1G52290.1			GRMZM2G358830_P01
OG0000360	TRINITY_DN67259_c0_g1	AT4G25433.1	Pavir.Ia04852.1.p
OG0000361	TRINITY_DN75845_c1_g1	AT1G66910.1		TRINITY_DN75845_c1_g1
OG0000362	TRINITY_DN58442_c0_g1		Pavir.Ba02327.1.p, Pavir.Bb01123.1.p
OG0000363	TRINITY_DN73907_c1_g1	AT4G28390.1		TRINITY_DN73907_c1_g1
OG0000364	TRINITY_DN75436_c1_g1			TRINITY_DN70391_c5_g1, TRINITY_DN75436_c1_g1
OG0000365	TRINITY_DN73641_c0_g3			TRINITY_DN69334_c0_g1	GRMZM2G123977_P01
OG0000366	TRINITY_DN74910_c0_g3	AT3G23880.1		TRINITY_DN72885_c1_g1
OG0000367	TRINITY_DN75551_c1_g3			TRINITY_DN75551_c1_g3	GRMZM2G147544_P01
OG0000368	TRINITY_DN67335_c0_g1	AT1G54460.1	Pavir.J02751.1.p
OG0000369	TRINITY_DN75681_c0_g3			TRINITY_DN71937_c0_g5, TRINITY_DN75681_c0_g3
OG0000370	TRINITY_DN70856_c0_g1, TRINITY_DN72784_c2_g1	AT1G56190.1
OG0000371	TRINITY_DN74155_c2_g1, TRINITY_DN76527_c2_g1, TRINITY_DN76735_c1_g1
OG0000372	TRINITY_DN63285_c0_g1	AT1G69600.1, AT3G28920.1
OG0000373	TRINITY_DN73382_c4_g1	AT3G62030.2		TRINITY_DN73382_c4_g1
OG0000374	TRINITY_DN70458_c0_g1	AT1G48280.1	Pavir.Ib01368.1.p
OG0000375	TRINITY_DN76996_c1_g3	AT1G29330.1		TRINITY_DN76996_c1_g3
OG0000376	TRINITY_DN73366_c2_g1, TRINITY_DN75120_c3_g1			TRINITY_DN73366_c2_g1
OG0000377	TRINITY_DN69649_c0_g1, TRINITY_DN73319_c0_g5			TRINITY_DN69649_c0_g1
OG0000378	TRINITY_DN77030_c0_g1	AT5G37300.1		TRINITY_DN77030_c0_g1
OG0000379	TRINITY_DN73991_c0_g1	AT4G25000.1			GRMZM2G070172_P01
OG0000380	TRINITY_DN68118_c0_g1		Pavir.Ba00502.1.p, Pavir.Bb03422.1.p
OG0000381	TRINITY_DN64553_c0_g1, TRINITY_DN74909_c1_g2			TRINITY_DN74909_c1_g2
OG0000382	TRINITY_DN76494_c1_g1		Pavir.Da01036.1.p	TRINITY_DN76494_c1_g1
OG0000383	TRINITY_DN73569_c0_g2	AT2G23790.1		TRINITY_DN73569_c0_g2
OG0000384	TRINITY_DN73662_c0_g1	AT3G59050.1			GRMZM2G000052_P01
OG0000385	TRINITY_DN75396_c2_g1, TRINITY_DN76634_c6_g1			TRINITY_DN76634_c6_g1
OG0000386	TRINITY_DN70626_c1_g1	AT4G23420.3			GRMZM2G126199_P01
OG0000387	TRINITY_DN75213_c0_g1		Pavir.Fb01856.1.p	TRINITY_DN75213_c0_g1
OG0000388	TRINITY_DN69767_c0_g3, TRINITY_DN76030_c2_g2			TRINITY_DN69767_c0_g3
OG0000389	TRINITY_DN67299_c0_g1	AT5G21920.1		TRINITY_DN67299_c0_g1
OG0000390	TRINITY_DN71529_c2_g5	AT2G42150.1		TRINITY_DN71529_c2_g5
OG0000391	TRINITY_DN67097_c0_g1	AT1G53240.1			GRMZM2G161245_P01
OG0000392	TRINITY_DN73332_c1_g5			TRINITY_DN69408_c0_g1, TRINITY_DN73332_c1_g5
OG0000393	TRINITY_DN70436_c3_g1		Pavir.Ca00892.1.p	TRINITY_DN70436_c3_g1
OG0000394	TRINITY_DN73117_c1_g2	AT2G05260.1		TRINITY_DN68422_c0_g2
OG0000395	TRINITY_DN76940_c1_g1		Pavir.Ab00496.1.p	TRINITY_DN73517_c2_g1
OG0000396	TRINITY_DN71083_c2_g1	AT5G14920.1		TRINITY_DN71083_c2_g1
OG0000397	TRINITY_DN68977_c0_g2			TRINITY_DN68977_c0_g2	GRMZM5G871336_P01
OG0000398	TRINITY_DN71821_c0_g2, TRINITY_DN72270_c1_g1			TRINITY_DN71821_c0_g2
OG0000399	TRINITY_DN72017_c4_g3			TRINITY_DN72017_c4_g3	GRMZM2G115660_P01
OG0000400	TRINITY_DN72865_c0_g1	AT2G27510.1			GRMZM2G106190_P01
OG0000401	TRINITY_DN70437_c0_g1	AT1G69440.1			GRMZM2G105250_P01
OG0000402	TRINITY_DN74288_c3_g1	AT1G44790.1, AT4G31290.1
OG0000403	TRINITY_DN65136_c0_g1	AT1G64700.1		TRINITY_DN65136_c0_g1
OG0000404	TRINITY_DN74429_c0_g1, TRINITY_DN75196_c2_g2, TRINITY_DN76534_c2_g1
OG0000405	TRINITY_DN69210_c0_g1	AT4G35720.1		TRINITY_DN69210_c0_g1
OG0000406	TRINITY_DN74593_c4_g1	AT5G44670.1		TRINITY_DN74593_c4_g1
OG0000407	TRINITY_DN72280_c0_g1	AT4G02280.1		TRINITY_DN72280_c0_g1
OG0000408	TRINITY_DN72912_c0_g2			TRINITY_DN72912_c0_g2	GRMZM2G044512_P01
OG0000409	TRINITY_DN74718_c0_g1		Pavir.Ea02920.1.p	TRINITY_DN74718_c0_g1
OG0000410	TRINITY_DN73983_c0_g2	AT5G63310.1		TRINITY_DN73983_c0_g2
OG0000411	TRINITY_DN75458_c2_g4	AT4G26850.1, AT5G55120.1
OG0000412	TRINITY_DN73067_c2_g2	AT5G48570.1		TRINITY_DN73067_c2_g2
OG0000413	TRINITY_DN76832_c4_g1	AT3G05930.1		TRINITY_DN76832_c4_g1
OG0000414	TRINITY_DN73896_c1_g5	AT1G10970.1, AT1G60960.1
OG0000415	TRINITY_DN74715_c0_g2	AT1G03310.2		TRINITY_DN74715_c0_g2
OG0000416	TRINITY_DN74131_c0_g2	AT5G45800.1		TRINITY_DN74131_c0_g2
OG0000417	TRINITY_DN74658_c0_g1		Pavir.Ib04198.1.p	TRINITY_DN74658_c0_g1
OG0000418	TRINITY_DN69499_c0_g1	AT5G12010.1		TRINITY_DN69499_c0_g1
OG0000419	TRINITY_DN68535_c0_g1		Pavir.J40621.1.p		GRMZM2G137120_P02
OG0000420	TRINITY_DN75259_c0_g1			TRINITY_DN74067_c0_g5, TRINITY_DN75259_c0_g1
OG0000421	TRINITY_DN68270_c0_g1	AT1G07985.1		TRINITY_DN68270_c0_g1
OG0000422	TRINITY_DN76986_c3_g2			TRINITY_DN76986_c3_g2	AC197705.4_FGP003
OG0000423	TRINITY_DN72658_c3_g1, TRINITY_DN76729_c3_g3			TRINITY_DN72658_c3_g1
OG0000424	TRINITY_DN72811_c0_g1	AT3G25860.1		TRINITY_DN72811_c0_g1
OG0000425	TRINITY_DN76281_c0_g1			TRINITY_DN76193_c2_g4, TRINITY_DN76281_c0_g1
OG0000426	TRINITY_DN59643_c0_g1, TRINITY_DN68404_c0_g1			TRINITY_DN68404_c0_g1
OG0000427	TRINITY_DN76861_c1_g1	AT1G76520.1		TRINITY_DN76861_c1_g1
OG0000428	TRINITY_DN75518_c3_g1	AT1G78210.1		TRINITY_DN75518_c3_g1
OG0000429	TRINITY_DN72070_c1_g1	AT4G34020.1		TRINITY_DN72070_c1_g1
OG0000430	TRINITY_DN71364_c0_g1	AT2G24540.1			GRMZM2G151496_P01
OG0000431	TRINITY_DN67713_c0_g1	AT3G18560.1		TRINITY_DN67713_c0_g1
OG0000432	TRINITY_DN76034_c3_g1			TRINITY_DN76034_c3_g1	GRMZM2G135385_P01
OG0000433	TRINITY_DN70163_c0_g1		Pavir.J23740.1.p	TRINITY_DN70163_c0_g1
OG0000434	TRINITY_DN76031_c2_g2, TRINITY_DN76294_c2_g2			TRINITY_DN76294_c2_g2
OG0000435	TRINITY_DN73611_c0_g2	AT3G07090.1	Pavir.Aa00129.1.p
OG0000436	TRINITY_DN74280_c1_g1	AT3G19970.1		TRINITY_DN74280_c1_g1
OG0000437	TRINITY_DN70672_c5_g1			TRINITY_DN70672_c5_g1	GRMZM2G329069_P01
OG0000438	TRINITY_DN72216_c1_g2			TRINITY_DN71696_c0_g3, TRINITY_DN72216_c1_g2
OG0000439	TRINITY_DN72674_c0_g1			TRINITY_DN72674_c0_g1	GRMZM2G010468_P01
OG0000440	TRINITY_DN72615_c2_g1	AT5G51550.1	Pavir.Ia02882.1.p
OG0000441	TRINITY_DN68032_c0_g1	AT4G39710.1		TRINITY_DN68032_c0_g1
OG0000442	TRINITY_DN75743_c5_g3			TRINITY_DN75743_c5_g3	GRMZM2G062531_P01
OG0000443	TRINITY_DN66269_c0_g1	AT1G50380.1			GRMZM2G322819_P03
OG0000444	TRINITY_DN63072_c0_g1	AT5G05440.1		TRINITY_DN63072_c0_g1
OG0000445	TRINITY_DN76296_c1_g1	AT4G15210.1	Pavir.Ba00729.1.p
OG0000446	TRINITY_DN75679_c1_g1	AT5G18570.1		TRINITY_DN75679_c1_g1
OG0000447	TRINITY_DN73196_c1_g1		Pavir.Ib01523.1.p	TRINITY_DN73196_c1_g1
OG0000448	TRINITY_DN67064_c0_g1			TRINITY_DN67064_c0_g1, TRINITY_DN67064_c0_g2
OG0000449	TRINITY_DN75813_c1_g1	AT2G34930.1	Pavir.Ib00798.1.p
OG0000450	TRINITY_DN75188_c0_g1	AT5G67180.1		TRINITY_DN75188_c0_g1
OG0000451	TRINITY_DN74734_c2_g7	AT4G15620.1		TRINITY_DN74734_c2_g7
OG0000452	TRINITY_DN65619_c0_g1	AT2G22880.1			GRMZM2G118172_P01
OG0000453	TRINITY_DN74857_c3_g2	AT5G53500.1			GRMZM2G079323_P01
OG0000454	TRINITY_DN72197_c6_g1	AT2G47270.1, AT3G05800.1
OG0000455	TRINITY_DN76545_c2_g1	AT1G62180.1			GRMZM2G087254_P01
OG0000456	TRINITY_DN73023_c1_g2	AT3G51330.1			GRMZM2G168115_P01
OG0000457	TRINITY_DN76238_c3_g2			TRINITY_DN72926_c6_g1, TRINITY_DN76238_c3_g2
OG0000458	TRINITY_DN73677_c2_g1	AT5G08130.5		TRINITY_DN73677_c2_g1
OG0000459	TRINITY_DN75400_c0_g3		Pavir.J02325.1.p	TRINITY_DN75400_c0_g3
OG0000460	TRINITY_DN75984_c0_g4		Pavir.Bb03616.1.p	TRINITY_DN73383_c2_g2
OG0000461		AT4G15910.1			GRMZM2G146004_P01, GRMZM2G472248_P01
OG0000462		AT3G47340.1			GRMZM2G053669_P01, GRMZM2G078472_P03
OG0000463		AT1G48000.1	Pavir.Ha00303.1.p	TRINITY_DN72926_c3_g1
OG0000464		AT1G23130.1, AT3G26460.1, AT4G23680.1
OG0000465		AT2G39570.1	Pavir.Fa02342.1.p, Pavir.J07435.1.p
OG0000466		AT1G03070.1	Pavir.Bb00736.1.p		GRMZM2G029087_P04
OG0000467		AT2G32870.1, AT3G20370.1, AT3G28220.1
OG0000468		AT2G43510.1, AT2G43520.1, AT2G43530.1
OG0000469		AT3G28270.2		TRINITY_DN69162_c0_g2, TRINITY_DN72343_c1_g1
OG0000470		AT1G35720.1		TRINITY_DN67424_c0_g1, TRINITY_DN7182_c0_g1
OG0000471		AT4G38060.2, AT5G65480.1	Pavir.Bb01933.1.p
OG0000472		AT5G62040.1		TRINITY_DN67666_c0_g1	GRMZM2G117057_P01
OG0000473		AT1G55760.1	Pavir.Gb02098.1.p		GRMZM2G574887_P01
OG0000474		AT4G10120.1, AT5G11110.1	Pavir.J00900.1.p
OG0000475		AT1G73810.1		TRINITY_DN72601_c2_g4	GRMZM2G057509_P01
OG0000476		AT4G31240.1		TRINITY_DN66485_c0_g1	GRMZM2G106344_P01
OG0000477		AT3G52310.1, AT5G06530.2	Pavir.J14606.1.p
OG0000478		AT1G67340.1, AT5G50450.1	Pavir.Ga01976.1.p
OG0000479		AT2G46680.1, AT3G61890.1	Pavir.Ga00670.1.p
OG0000480		AT1G80920.1	Pavir.Db00557.1.p		GRMZM2G086841_P01
OG0000481		AT1G51140.1	Pavir.Aa01423.1.p		GRMZM2G085467_P02
OG0000482		AT1G03610.1, AT1G73210.1, AT4G28150.1
OG0000483		AT2G16990.1	Pavir.Aa00876.1.p	TRINITY_DN74434_c0_g1
OG0000484		AT3G54390.1			GRMZM2G080583_P01, GRMZM2G163157_P01
OG0000485		AT1G31690.1, AT1G31710.1, AT3G43670.1
OG0000486		AT2G10940.1	Pavir.Ga00323.1.p, Pavir.J14567.1.p
OG0000487		AT3G01500.2, AT5G14740.1	Pavir.J05108.1.p
OG0000488		AT3G50270.1, AT3G50280.1, AT5G67160.1
OG0000489		AT1G68520.1			GRMZM2G012717_P01, GRMZM2G107886_P01
OG0000490		AT3G18890.1		TRINITY_DN74551_c3_g2	GRMZM2G329434_P01
OG0000491		AT1G23360.1, AT1G64970.1	Pavir.J34360.1.p
OG0000492		AT3G01440.1, AT4G21280.2			GRMZM2G021256_P01
OG0000493		AT2G05070.1, AT2G05100.1, AT3G27690.1
OG0000494		AT1G22530.1	Pavir.Ea03681.1.p, Pavir.J08750.1.p
OG0000495		AT1G29910.1, AT1G29920.1	Pavir.Ea02708.1.p
OG0000496		AT2G40490.1, AT3G14930.1		TRINITY_DN71254_c0_g1
OG0000497		AT4G25050.2	Pavir.J19656.1.p		GRMZM2G122324_P01
OG0000498		AT3G01810.1		TRINITY_DN72262_c0_g1	GRMZM2G132704_P01
OG0000499		AT1G63940.2, AT3G09940.1, AT5G03630.1
OG0000500		AT2G37620.1, AT3G53750.1			GRMZM2G082484_P01
OG0000501		AT1G51760.1, AT1G51780.1			GRMZM2G091540_P01
OG0000502		AT3G46660.1, AT3G46670.1, AT5G59580.1
OG0000503		AT2G39020.1, AT2G39030.1		TRINITY_DN73408_c2_g1
OG0000504		AT1G10585.1, AT1G62975.1, AT4G20970.1
OG0000505		AT2G40670.2	Pavir.Ca00031.1.p		GRMZM2G129954_P01
OG0000506		AT1G33260.1, AT4G10390.1		TRINITY_DN74016_c2_g2
OG0000507		AT4G27950.1, AT5G53290.1		TRINITY_DN73484_c3_g1
OG0000508		AT2G30400.1, AT5G01840.1	Pavir.J01728.1.p
OG0000509		AT2G35980.1	Pavir.Cb02040.1.p		GRMZM2G152781_P01
OG0000510		AT5G53760.1	Pavir.Ib00176.1.p	TRINITY_DN72697_c0_g1
OG0000511		AT3G30775.1, AT5G38710.1	Pavir.Ib02393.1.p
OG0000512		AT1G13245.1, AT4G13395.1	Pavir.J11822.1.p
OG0000513		AT4G28088.1	Pavir.Ca01074.1.p		GRMZM2G477325_P01
OG0000514		AT1G72470.1	Pavir.Fa00377.1.p, Pavir.Fb01990.1.p
OG0000515		AT1G28050.1	Pavir.Fa00145.1.p		GRMZM2G159996_P01
OG0000516		AT2G26740.1		TRINITY_DN72845_c3_g2	GRMZM2G392791_P01
OG0000517		AT4G27860.1, AT4G27870.1, AT5G24290.1
OG0000518		AT1G61340.2, AT4G05010.1	Pavir.J13039.1.p
OG0000519		AT4G24380.1	Pavir.Ba00297.1.p		GRMZM2G046900_P01
OG0000520		AT1G47510.1		TRINITY_DN74636_c1_g1	AC207628.4_FGP009
OG0000521		AT3G17860.1	Pavir.Ba02147.1.p		GRMZM2G126507_P01
OG0000522		AT1G10560.1	Pavir.Bb01929.1.p		GRMZM2G475702_P01
OG0000523		AT1G07200.2, AT3G52490.1, AT4G30350.1
OG0000524		AT1G70780.1		TRINITY_DN66585_c0_g1	GRMZM2G091124_P01
OG0000525		AT1G05710.2	Pavir.J25904.1.p		GRMZM2G005939_P06
OG0000526		AT3G44260.1	Pavir.Ga00536.1.p, Pavir.J29887.1.p
OG0000527		AT1G28190.1	Pavir.J04770.1.p		GRMZM2G350773_P01
OG0000528		AT5G67070.1		TRINITY_DN64066_c0_g1, TRINITY_DN81422_c0_g1
OG0000529		AT2G22850.1, AT4G37730.1			GRMZM2G103647_P01
OG0000530		AT5G56980.1		TRINITY_DN72293_c1_g3	GRMZM2G476230_P01
OG0000531		AT1G63670.1			GRMZM2G049322_P02, GRMZM2G107532_P03
OG0000532		AT3G20040.1	Pavir.Ca00807.1.p		GRMZM2G051806_P01
OG0000533		AT4G01850.1		TRINITY_DN73746_c4_g1	AC199526.5_FGP002
OG0000534		AT4G28300.1			GRMZM2G038183_P01, GRMZM5G803565_P01
OG0000535		AT5G51260.1		TRINITY_DN49629_c0_g1	GRMZM5G839794_P01
OG0000536		AT5G17850.1			GRMZM2G134450_P02, GRMZM2G168108_P01
OG0000537		AT3G02150.2	Pavir.J15913.1.p		GRMZM2G020805_P01
OG0000538		AT5G09610.1	Pavir.Cb00830.1.p		GRMZM2G006287_P01
OG0000539		AT4G24960.1	Pavir.J17808.1.p		GRMZM2G092925_P02
OG0000540		AT1G18330.2, AT2G46830.1			GRMZM2G181030_P01
OG0000541		AT4G03050.2, AT4G03070.1	Pavir.J24549.1.p
OG0000542		AT1G64710.1, AT5G42250.1	Pavir.Hb01197.1.p
OG0000543		AT3G50470.1, AT5G66900.1, AT5G66910.1
OG0000544		AT3G09410.1	Pavir.J39345.1.p	TRINITY_DN75338_c1_g1
OG0000545		AT4G26530.1	Pavir.Hb01734.1.p	TRINITY_DN73941_c0_g3
OG0000546		AT1G72990.1	Pavir.Ia03885.1.p	TRINITY_DN71298_c1_g2
OG0000547		AT1G42430.1	Pavir.J17334.1.p		GRMZM2G110345_P01
OG0000548		AT2G23000.1	Pavir.Ia03232.1.p, Pavir.J40345.1.p
OG0000549		AT4G35270.1	Pavir.Ib00188.1.p	TRINITY_DN73091_c1_g1
OG0000550		AT5G47820.1	Pavir.Gb00106.1.p		GRMZM2G070273_P01
OG0000551			Pavir.Ca00260.1.p, Pavir.Cb01927.1.p		GRMZM5G831224_P01
OG0000552			Pavir.Ia03934.1.p		GRMZM2G147787_P01, GRMZM2G360234_P01
OG0000553			Pavir.Ca00932.1.p, Pavir.J30100.1.p, Pavir.J36963.1.p
OG0000554			Pavir.Ea01054.1.p, Pavir.Eb01178.1.p, Pavir.J31344.1.p
OG0000555			Pavir.Ha01123.1.p, Pavir.Hb00992.1.p, Pavir.J09796.1.p
OG0000556			Pavir.Ib01029.1.p, Pavir.J13570.1.p	TRINITY_DN69592_c0_g1
OG0000557			Pavir.J21542.1.p		GRMZM2G015892_P01, GRMZM2G046163_P01
OG0000558			Pavir.Ea03351.1.p, Pavir.Eb03678.1.p		GRMZM2G082199_P01
OG0000559			Pavir.Ha01187.1.p, Pavir.Hb00950.1.p, Pavir.Hb01198.1.p
OG0000560			Pavir.Ia00623.1.p, Pavir.J38335.1.p		GRMZM2G301089_P01
OG0000561			Pavir.Ia04874.1.p, Pavir.Ib00607.1.p		GRMZM2G413337_P01
OG0000562			Pavir.Ib01562.1.p, Pavir.J00806.1.p		GRMZM2G075262_P01
OG0000563			Pavir.J10045.1.p		GRMZM2G010017_P02, GRMZM2G443509_P01
OG0000564			Pavir.J21912.1.p	TRINITY_DN67196_c0_g1	GRMZM2G045431_P01
OG0000565			Pavir.J40895.1.p		GRMZM2G076972_P01, GRMZM2G131099_P01
OG0000566			Pavir.Ea00625.1.p, Pavir.Ea00666.1.p, Pavir.Ea00667.1.p
OG0000567			Pavir.Fb01329.1.p, Pavir.Fb01427.1.p, Pavir.J09571.1.p
OG0000568				TRINITY_DN68581_c0_g1, TRINITY_DN68581_c0_g2, TRINITY_DN68581_c0_g4
OG0000569				TRINITY_DN62568_c0_g1, TRINITY_DN68092_c0_g1, TRINITY_DN73971_c2_g2
OG0000570					AC218035.3_FGP001, AC218035.3_FGP004, GRMZM5G833124_P01
OG0000571					GRMZM2G128644_P01, GRMZM2G378442_P01, GRMZM2G420715_P01
OG0000572	TRINITY_DN74332_c3_g4			TRINITY_DN74332_c3_g4
OG0000573	TRINITY_DN76466_c0_g1			TRINITY_DN76466_c0_g1
OG0000574	TRINITY_DN74938_c4_g2			TRINITY_DN74938_c4_g2
OG0000575	TRINITY_DN75159_c0_g3			TRINITY_DN75159_c0_g3
OG0000576	TRINITY_DN66398_c0_g1	AT3G11690.1
OG0000577	TRINITY_DN73034_c2_g1			TRINITY_DN73034_c2_g1
OG0000578	TRINITY_DN75392_c1_g2			TRINITY_DN75392_c1_g2
OG0000579	TRINITY_DN72851_c1_g1			TRINITY_DN72851_c1_g1
OG0000580	TRINITY_DN68832_c0_g1			TRINITY_DN68832_c0_g1
OG0000581	TRINITY_DN70672_c6_g3			TRINITY_DN70672_c6_g3
OG0000582	TRINITY_DN74628_c1_g5			TRINITY_DN74628_c1_g5
OG0000583	TRINITY_DN76017_c2_g1			TRINITY_DN76017_c2_g1
OG0000584	TRINITY_DN71592_c0_g1		Pavir.J29666.1.p
OG0000585	TRINITY_DN71921_c1_g1			TRINITY_DN71921_c1_g1
OG0000586	TRINITY_DN75719_c1_g1			TRINITY_DN75719_c1_g1
OG0000587	TRINITY_DN74414_c2_g5	AT1G03440.1
OG0000588	TRINITY_DN72143_c0_g4			TRINITY_DN72143_c0_g4
OG0000589	TRINITY_DN67669_c0_g1			TRINITY_DN67669_c0_g1
OG0000590	TRINITY_DN65198_c0_g1		Pavir.Aa00729.1.p
OG0000591	TRINITY_DN71179_c0_g2			TRINITY_DN71179_c0_g2
OG0000592	TRINITY_DN72041_c2_g1			TRINITY_DN72041_c2_g1
OG0000593	TRINITY_DN75719_c1_g2			TRINITY_DN75719_c1_g2
OG0000594	TRINITY_DN69007_c0_g1			TRINITY_DN69007_c0_g1
OG0000595	TRINITY_DN71418_c6_g2			TRINITY_DN71418_c6_g2
OG0000596	TRINITY_DN62665_c0_g1			TRINITY_DN62665_c0_g1
OG0000597	TRINITY_DN66338_c0_g1, TRINITY_DN69998_c0_g1
OG0000598	TRINITY_DN74386_c2_g2, TRINITY_DN77042_c0_g2
OG0000599	TRINITY_DN74938_c4_g4			TRINITY_DN74938_c4_g4
OG0000600	TRINITY_DN74386_c0_g1			TRINITY_DN74386_c0_g1
OG0000601	TRINITY_DN76840_c3_g2			TRINITY_DN76840_c3_g2
OG0000602	TRINITY_DN70053_c0_g1			TRINITY_DN70053_c0_g1
OG0000603	TRINITY_DN73443_c0_g1			TRINITY_DN73443_c0_g1
OG0000604	TRINITY_DN73062_c0_g2			TRINITY_DN73062_c0_g2
OG0000605	TRINITY_DN71917_c4_g1			TRINITY_DN71917_c4_g1
OG0000606	TRINITY_DN74485_c0_g1			TRINITY_DN74485_c0_g1
OG0000607	TRINITY_DN73053_c5_g2			TRINITY_DN73053_c5_g2
OG0000608	TRINITY_DN65208_c0_g1				GRMZM2G092525_P01
OG0000609	TRINITY_DN72144_c0_g1			TRINITY_DN72144_c0_g1
OG0000610	TRINITY_DN73793_c0_g1			TRINITY_DN73793_c0_g1
OG0000611	TRINITY_DN67169_c0_g1			TRINITY_DN67169_c0_g1
OG0000612	TRINITY_DN72786_c0_g1, TRINITY_DN72786_c0_g2
OG0000613	TRINITY_DN75637_c0_g3			TRINITY_DN75637_c0_g3
OG0000614	TRINITY_DN56086_c0_g1			TRINITY_DN56086_c0_g1
OG0000615	TRINITY_DN73576_c2_g1	AT4G10290.1
OG0000616	TRINITY_DN73714_c0_g1			TRINITY_DN73714_c0_g1
OG0000617	TRINITY_DN75126_c0_g1, TRINITY_DN75126_c2_g1
OG0000618	TRINITY_DN71081_c1_g1			TRINITY_DN71081_c1_g1
OG0000619	TRINITY_DN76293_c2_g5			TRINITY_DN76293_c2_g5
OG0000620	TRINITY_DN68862_c0_g1			TRINITY_DN68862_c0_g1
OG0000621	TRINITY_DN66588_c0_g1			TRINITY_DN66588_c0_g1
OG0000622	TRINITY_DN69139_c0_g1		Pavir.Eb03751.1.p
OG0000623	TRINITY_DN73542_c2_g1			TRINITY_DN73542_c2_g1
OG0000624	TRINITY_DN73405_c4_g1		Pavir.Bb01441.1.p
OG0000625	TRINITY_DN75328_c1_g3			TRINITY_DN75328_c1_g3
OG0000626	TRINITY_DN71917_c1_g1, TRINITY_DN74404_c0_g2
OG0000627	TRINITY_DN65925_c0_g1			TRINITY_DN65925_c0_g1
OG0000628	TRINITY_DN74848_c1_g1			TRINITY_DN74848_c1_g1
OG0000629	TRINITY_DN71975_c2_g1			TRINITY_DN71975_c2_g1
OG0000630	TRINITY_DN76673_c1_g1			TRINITY_DN76673_c1_g1
OG0000631	TRINITY_DN68937_c0_g1			TRINITY_DN68937_c0_g1
OG0000632	TRINITY_DN76188_c0_g4			TRINITY_DN76188_c0_g4
OG0000633	TRINITY_DN68164_c0_g1			TRINITY_DN68164_c0_g1
OG0000634	TRINITY_DN72926_c5_g1			TRINITY_DN72926_c5_g1
OG0000635	TRINITY_DN75626_c4_g8			TRINITY_DN75626_c4_g8
OG0000636	TRINITY_DN71180_c0_g1, TRINITY_DN71180_c0_g2
OG0000637	TRINITY_DN81260_c0_g1	AT5G49525.1
OG0000638	TRINITY_DN76926_c2_g4			TRINITY_DN76926_c2_g4
OG0000639	TRINITY_DN75058_c1_g2			TRINITY_DN75058_c1_g2
OG0000640	TRINITY_DN69640_c1_g1			TRINITY_DN69640_c1_g1
OG0000641	TRINITY_DN73840_c1_g1			TRINITY_DN73840_c1_g1
OG0000642	TRINITY_DN71908_c0_g1			TRINITY_DN71908_c0_g1
OG0000643	TRINITY_DN69813_c0_g1			TRINITY_DN69813_c0_g1
OG0000644	TRINITY_DN75909_c2_g5		Pavir.Fa01357.1.p
OG0000645	TRINITY_DN67410_c0_g2			TRINITY_DN67410_c0_g2
OG0000646	TRINITY_DN74878_c0_g1		Pavir.Ia02573.1.p
OG0000647	TRINITY_DN73313_c0_g3			TRINITY_DN73313_c0_g3
OG0000648	TRINITY_DN65334_c0_g1			TRINITY_DN65334_c0_g1
OG0000649	TRINITY_DN75626_c4_g4			TRINITY_DN75626_c4_g4
OG0000650	TRINITY_DN71590_c0_g1			TRINITY_DN71590_c0_g1
OG0000651	TRINITY_DN74119_c1_g2			TRINITY_DN74119_c1_g2
OG0000652	TRINITY_DN76752_c1_g2	AT4G18140.1
OG0000653	TRINITY_DN76516_c0_g1		Pavir.J04836.1.p
OG0000654	TRINITY_DN70340_c0_g1		Pavir.Ba02549.1.p
OG0000655	TRINITY_DN75817_c2_g3				GRMZM2G131969_P01
OG0000656	TRINITY_DN72787_c0_g2			TRINITY_DN75863_c1_g2
OG0000657	TRINITY_DN73633_c1_g2			TRINITY_DN73633_c1_g2
OG0000658	TRINITY_DN69230_c0_g1			TRINITY_DN69230_c0_g1
OG0000659	TRINITY_DN73398_c3_g4			TRINITY_DN73398_c3_g4
OG0000660	TRINITY_DN71699_c2_g4			TRINITY_DN71699_c2_g4
OG0000661	TRINITY_DN74749_c1_g2			TRINITY_DN74749_c1_g2
OG0000662	TRINITY_DN73022_c2_g2				GRMZM2G349745_P01
OG0000663	TRINITY_DN76918_c1_g1			TRINITY_DN76918_c1_g1
OG0000664	TRINITY_DN70927_c0_g1			TRINITY_DN70927_c0_g1
OG0000665	TRINITY_DN68095_c0_g1			TRINITY_DN68095_c0_g1
OG0000666	TRINITY_DN70385_c1_g2			TRINITY_DN70385_c1_g2
OG0000667	TRINITY_DN73455_c1_g1	AT3G48440.1
OG0000668	TRINITY_DN72618_c0_g1			TRINITY_DN72618_c0_g1
OG0000669	TRINITY_DN68446_c0_g1			TRINITY_DN68446_c0_g1
OG0000670	TRINITY_DN72748_c2_g1			TRINITY_DN72748_c2_g1
OG0000671	TRINITY_DN68895_c2_g1			TRINITY_DN68895_c2_g1
OG0000672	TRINITY_DN66532_c0_g1	AT4G24130.1
OG0000673	TRINITY_DN74581_c2_g1	AT3G03270.1
OG0000674	TRINITY_DN71140_c0_g2			TRINITY_DN71140_c0_g2
OG0000675	TRINITY_DN75607_c0_g2			TRINITY_DN75607_c0_g2
OG0000676	TRINITY_DN70947_c0_g2			TRINITY_DN70947_c0_g2
OG0000677	TRINITY_DN76090_c1_g2, TRINITY_DN76090_c1_g3
OG0000678	TRINITY_DN70392_c0_g1			TRINITY_DN70392_c0_g1
OG0000679	TRINITY_DN72241_c2_g2			TRINITY_DN72241_c2_g2
OG0000680	TRINITY_DN75573_c0_g7, TRINITY_DN75573_c0_g8
OG0000681	TRINITY_DN72676_c0_g1			TRINITY_DN72676_c0_g1
OG0000682	TRINITY_DN72689_c0_g4			TRINITY_DN72689_c0_g4
OG0000683	TRINITY_DN71445_c0_g4	AT1G22780.1
OG0000684	TRINITY_DN61082_c0_g1			TRINITY_DN61082_c0_g1
OG0000685	TRINITY_DN71547_c0_g1			TRINITY_DN71547_c0_g1
OG0000686	TRINITY_DN67540_c0_g1			TRINITY_DN67540_c0_g1
OG0000687	TRINITY_DN81278_c0_g1			TRINITY_DN81278_c0_g1
OG0000688	TRINITY_DN73932_c1_g1			TRINITY_DN73932_c1_g1
OG0000689	TRINITY_DN76461_c1_g3			TRINITY_DN76461_c1_g3
OG0000690	TRINITY_DN74082_c4_g1			TRINITY_DN74082_c4_g1
OG0000691	TRINITY_DN74938_c4_g1			TRINITY_DN74938_c4_g1
OG0000692	TRINITY_DN76818_c0_g2			TRINITY_DN76818_c0_g2
OG0000693	TRINITY_DN76461_c0_g1			TRINITY_DN76461_c0_g1
OG0000694	TRINITY_DN76221_c1_g1			TRINITY_DN76221_c1_g1
OG0000695	TRINITY_DN72570_c1_g1			TRINITY_DN72570_c1_g1
OG0000696	TRINITY_DN74288_c2_g1			TRINITY_DN74288_c2_g1
OG0000697	TRINITY_DN74628_c1_g3			TRINITY_DN74628_c1_g3
OG0000698	TRINITY_DN72156_c3_g3			TRINITY_DN72156_c3_g3
OG0000699	TRINITY_DN67745_c0_g1			TRINITY_DN67745_c0_g1
OG0000700	TRINITY_DN76840_c4_g1			TRINITY_DN75702_c3_g4
OG0000701	TRINITY_DN73540_c2_g2			TRINITY_DN73540_c2_g2
OG0000702	TRINITY_DN74053_c0_g1			TRINITY_DN74053_c0_g2
OG0000703	TRINITY_DN76863_c1_g1		Pavir.J29090.1.p
OG0000704	TRINITY_DN71689_c0_g1			TRINITY_DN71689_c0_g1
OG0000705	TRINITY_DN69582_c0_g2			TRINITY_DN69582_c0_g2
OG0000706	TRINITY_DN68704_c0_g1	AT3G45060.1
OG0000707	TRINITY_DN71567_c3_g1			TRINITY_DN71567_c3_g1
OG0000708	TRINITY_DN76069_c0_g3			TRINITY_DN76069_c0_g3
OG0000709	TRINITY_DN74946_c1_g1			TRINITY_DN74946_c1_g1
OG0000710	TRINITY_DN74041_c0_g1			TRINITY_DN74041_c0_g1
OG0000711	TRINITY_DN75386_c3_g1			TRINITY_DN75386_c3_g1
OG0000712	TRINITY_DN76818_c0_g1			TRINITY_DN76818_c0_g1
OG0000713	TRINITY_DN75862_c6_g1	AT2G18050.1
OG0000714	TRINITY_DN73294_c1_g1			TRINITY_DN73294_c1_g1
OG0000715	TRINITY_DN72850_c1_g1	AT1G07910.1
OG0000716	TRINITY_DN76910_c0_g1			TRINITY_DN76910_c0_g1
OG0000717	TRINITY_DN70998_c1_g1			TRINITY_DN70998_c1_g1
OG0000718	TRINITY_DN72171_c3_g2			TRINITY_DN72171_c3_g2
OG0000719	TRINITY_DN70549_c6_g1			TRINITY_DN70549_c6_g1
OG0000720	TRINITY_DN76755_c0_g2			TRINITY_DN76755_c0_g2
OG0000721	TRINITY_DN70490_c3_g1	AT2G25200.1
OG0000722	TRINITY_DN71613_c0_g1			TRINITY_DN71613_c0_g1
OG0000723	TRINITY_DN74637_c3_g2			TRINITY_DN74637_c3_g2
OG0000724	TRINITY_DN76160_c0_g2			TRINITY_DN76160_c0_g2
OG0000725	TRINITY_DN71711_c0_g1			TRINITY_DN71711_c0_g1
OG0000726	TRINITY_DN74295_c0_g3			TRINITY_DN74295_c0_g3
OG0000727	TRINITY_DN76005_c0_g1			TRINITY_DN76005_c0_g1
OG0000728	TRINITY_DN74517_c2_g3			TRINITY_DN74517_c2_g3
OG0000729	TRINITY_DN76274_c1_g1			TRINITY_DN76274_c1_g1
OG0000730	TRINITY_DN69557_c0_g1			TRINITY_DN69557_c0_g1
OG0000731	TRINITY_DN74647_c3_g3			TRINITY_DN74647_c3_g3
OG0000732	TRINITY_DN71687_c4_g1			TRINITY_DN71687_c4_g1
OG0000733	TRINITY_DN71009_c3_g3	AT1G23740.1
OG0000734	TRINITY_DN66170_c0_g1			TRINITY_DN66170_c0_g1
OG0000735	TRINITY_DN74484_c1_g9			TRINITY_DN74484_c1_g9
OG0000736	TRINITY_DN71333_c1_g1			TRINITY_DN71333_c1_g1
OG0000737	TRINITY_DN74007_c1_g2			TRINITY_DN74007_c1_g2
OG0000738	TRINITY_DN75159_c0_g1			TRINITY_DN75159_c0_g1
OG0000739	TRINITY_DN73518_c2_g2			TRINITY_DN73518_c2_g2
OG0000740	TRINITY_DN67330_c0_g1			TRINITY_DN67330_c0_g1
OG0000741	TRINITY_DN70329_c0_g1			TRINITY_DN70329_c0_g1
OG0000742	TRINITY_DN74780_c0_g2			TRINITY_DN74780_c0_g2
OG0000743	TRINITY_DN67492_c0_g1			TRINITY_DN67492_c0_g1
OG0000744	TRINITY_DN69256_c0_g1			TRINITY_DN69256_c0_g1
OG0000745	TRINITY_DN71779_c2_g1	AT2G22840.1
OG0000746	TRINITY_DN65077_c0_g2			TRINITY_DN65077_c0_g2
OG0000747	TRINITY_DN75504_c0_g3			TRINITY_DN75504_c0_g3
OG0000748	TRINITY_DN68676_c0_g1			TRINITY_DN68676_c0_g1
OG0000749	TRINITY_DN72862_c2_g1			TRINITY_DN72862_c2_g1
OG0000750	TRINITY_DN71002_c0_g1			TRINITY_DN71002_c0_g1
OG0000751	TRINITY_DN72095_c1_g1			TRINITY_DN72095_c1_g1
OG0000752	TRINITY_DN75607_c0_g1			TRINITY_DN75607_c0_g1
OG0000753	TRINITY_DN62057_c0_g1			TRINITY_DN62057_c0_g1
OG0000754	TRINITY_DN76772_c1_g1			TRINITY_DN76772_c1_g1
OG0000755	TRINITY_DN70862_c0_g1			TRINITY_DN70862_c0_g1
OG0000756	TRINITY_DN72344_c1_g8			TRINITY_DN72344_c1_g8
OG0000757	TRINITY_DN67100_c0_g1			TRINITY_DN67100_c0_g1
OG0000758	TRINITY_DN74295_c0_g4			TRINITY_DN74295_c0_g4
OG0000759	TRINITY_DN72456_c3_g2	AT5G65700.1
OG0000760	TRINITY_DN72329_c2_g2			TRINITY_DN69853_c0_g1
OG0000761	TRINITY_DN65148_c0_g1	AT2G02990.1
OG0000762	TRINITY_DN74909_c1_g1			TRINITY_DN74909_c1_g1
OG0000763	TRINITY_DN73606_c4_g3			TRINITY_DN73606_c4_g3
OG0000764	TRINITY_DN75886_c0_g5			TRINITY_DN71358_c2_g4
OG0000765	TRINITY_DN72064_c0_g1			TRINITY_DN72064_c0_g1
OG0000766	TRINITY_DN74542_c0_g3			TRINITY_DN74542_c0_g3
OG0000767	TRINITY_DN67932_c0_g1	AT3G47560.2
OG0000768	TRINITY_DN76713_c1_g4			TRINITY_DN76713_c1_g4
OG0000769	TRINITY_DN70659_c0_g1	AT1G64670.1
OG0000770	TRINITY_DN75412_c4_g1			TRINITY_DN75412_c4_g1
OG0000771	TRINITY_DN75811_c4_g1			TRINITY_DN75811_c4_g1
OG0000772	TRINITY_DN75048_c4_g1			TRINITY_DN75048_c4_g1
OG0000773	TRINITY_DN74987_c2_g1			TRINITY_DN74987_c2_g1
OG0000774	TRINITY_DN72156_c2_g2			TRINITY_DN72156_c2_g2
OG0000775	TRINITY_DN75945_c1_g4			TRINITY_DN75945_c1_g4
OG0000776	TRINITY_DN73907_c2_g1			TRINITY_DN73907_c2_g1
OG0000777	TRINITY_DN68386_c0_g1			TRINITY_DN68386_c0_g1
OG0000778	TRINITY_DN75583_c0_g1			TRINITY_DN75583_c0_g1
OG0000779	TRINITY_DN71779_c3_g1	AT1G73010.1
OG0000780	TRINITY_DN71144_c3_g1			TRINITY_DN71144_c3_g1
OG0000781	TRINITY_DN76281_c0_g2			TRINITY_DN76281_c0_g2
OG0000782	TRINITY_DN76722_c0_g1			TRINITY_DN76722_c0_g1
OG0000783	TRINITY_DN69080_c0_g1			TRINITY_DN69080_c0_g1
OG0000784	TRINITY_DN73562_c4_g1	AT5G05860.1
OG0000785	TRINITY_DN72829_c0_g1			TRINITY_DN72829_c0_g1
OG0000786	TRINITY_DN54543_c0_g1			TRINITY_DN54543_c0_g1
OG0000787	TRINITY_DN72267_c0_g1		Pavir.Fb01659.1.p
OG0000788	TRINITY_DN71928_c0_g1			TRINITY_DN71928_c0_g1
OG0000789	TRINITY_DN72110_c2_g1	AT3G20860.1
OG0000790	TRINITY_DN68191_c0_g1			TRINITY_DN68191_c0_g1
OG0000791	TRINITY_DN76918_c1_g2			TRINITY_DN76918_c1_g2
OG0000792	TRINITY_DN76204_c0_g3			TRINITY_DN76204_c0_g3
OG0000793	TRINITY_DN74548_c3_g1			TRINITY_DN74548_c3_g1
OG0000794	TRINITY_DN74653_c4_g1			TRINITY_DN74653_c4_g1
OG0000795	TRINITY_DN76052_c0_g1			TRINITY_DN76052_c0_g1
OG0000796	TRINITY_DN67992_c0_g1			TRINITY_DN67992_c0_g1
OG0000797	TRINITY_DN71955_c2_g4			TRINITY_DN71955_c2_g4
OG0000798	TRINITY_DN76404_c0_g3			TRINITY_DN76404_c0_g3
OG0000799	TRINITY_DN70841_c1_g4			TRINITY_DN70841_c1_g4
OG0000800	TRINITY_DN73834_c0_g2			TRINITY_DN73834_c0_g2
OG0000801	TRINITY_DN70486_c0_g1	AT4G05120.1
OG0000802	TRINITY_DN67956_c0_g1			TRINITY_DN67956_c0_g1
OG0000803	TRINITY_DN68041_c0_g1			TRINITY_DN68041_c0_g1
OG0000804	TRINITY_DN74985_c3_g2			TRINITY_DN74985_c3_g2
OG0000805	TRINITY_DN74517_c2_g2			TRINITY_DN74517_c2_g2
OG0000806	TRINITY_DN72012_c0_g1			TRINITY_DN72012_c0_g1
OG0000807	TRINITY_DN76547_c0_g2			TRINITY_DN76547_c0_g2
OG0000808	TRINITY_DN68888_c0_g1			TRINITY_DN68888_c0_g1
OG0000809	TRINITY_DN76598_c2_g1			TRINITY_DN76598_c2_g1
OG0000810	TRINITY_DN71955_c2_g3			TRINITY_DN71955_c2_g3
OG0000811	TRINITY_DN69872_c1_g1			TRINITY_DN69872_c1_g1
OG0000812	TRINITY_DN71360_c1_g1	AT1G43560.1
OG0000813	TRINITY_DN66223_c0_g1, TRINITY_DN74237_c0_g1
OG0000814	TRINITY_DN70012_c0_g1			TRINITY_DN70012_c0_g1
OG0000815	TRINITY_DN71968_c0_g3			TRINITY_DN71968_c0_g3
OG0000816	TRINITY_DN76691_c1_g4			TRINITY_DN76691_c1_g4
OG0000817	TRINITY_DN73795_c1_g1			TRINITY_DN73795_c1_g1
OG0000818	TRINITY_DN74606_c1_g1			TRINITY_DN74606_c1_g1
OG0000819	TRINITY_DN67523_c0_g1			TRINITY_DN67523_c0_g1
OG0000820	TRINITY_DN72628_c2_g1		Pavir.J10035.1.p
OG0000821	TRINITY_DN69941_c0_g1			TRINITY_DN69941_c0_g1
OG0000822	TRINITY_DN74367_c4_g3			TRINITY_DN74367_c4_g3
OG0000823	TRINITY_DN72264_c0_g3			TRINITY_DN72264_c0_g3
OG0000824	TRINITY_DN66559_c0_g1			TRINITY_DN66559_c0_g1
OG0000825	TRINITY_DN74501_c1_g1	AT1G04770.1
OG0000826	TRINITY_DN73054_c1_g5			TRINITY_DN73054_c1_g5
OG0000827	TRINITY_DN75817_c3_g1			TRINITY_DN75817_c3_g1
OG0000828	TRINITY_DN76227_c1_g3			TRINITY_DN76227_c1_g3
OG0000829	TRINITY_DN66570_c0_g1			TRINITY_DN66570_c0_g1
OG0000830	TRINITY_DN76674_c1_g1			TRINITY_DN76674_c1_g1
OG0000831	TRINITY_DN74604_c1_g1			TRINITY_DN74604_c1_g1
OG0000832	TRINITY_DN74352_c1_g3			TRINITY_DN74352_c1_g3
OG0000833	TRINITY_DN67664_c0_g1			TRINITY_DN67664_c0_g1
OG0000834	TRINITY_DN75646_c1_g4			TRINITY_DN75646_c1_g4
OG0000835	TRINITY_DN68271_c0_g1			TRINITY_DN68271_c0_g1
OG0000836	TRINITY_DN67357_c0_g1			TRINITY_DN67357_c0_g1
OG0000837	TRINITY_DN74479_c6_g1			TRINITY_DN74479_c6_g1
OG0000838	TRINITY_DN74146_c3_g2			TRINITY_DN74146_c3_g2
OG0000839	TRINITY_DN72173_c5_g2			TRINITY_DN72173_c5_g2
OG0000840	TRINITY_DN74732_c0_g3			TRINITY_DN74732_c0_g3
OG0000841	TRINITY_DN73414_c3_g2, TRINITY_DN73414_c3_g5
OG0000842	TRINITY_DN70841_c1_g1			TRINITY_DN70841_c1_g1
OG0000843	TRINITY_DN67416_c1_g1			TRINITY_DN74696_c0_g3
OG0000844	TRINITY_DN76755_c0_g3			TRINITY_DN76755_c0_g3
OG0000845	TRINITY_DN73665_c1_g3			TRINITY_DN73665_c1_g3
OG0000846	TRINITY_DN67081_c0_g1			TRINITY_DN67081_c0_g1
OG0000847	TRINITY_DN75076_c0_g1			TRINITY_DN75076_c0_g1
OG0000848	TRINITY_DN74595_c3_g2			TRINITY_DN74595_c3_g2
OG0000849	TRINITY_DN71680_c1_g1			TRINITY_DN71680_c1_g1
OG0000850	TRINITY_DN74028_c0_g2			TRINITY_DN74028_c0_g2
OG0000851	TRINITY_DN72296_c1_g5			TRINITY_DN72296_c1_g5
OG0000852	TRINITY_DN68565_c0_g1			TRINITY_DN68565_c0_g1
OG0000853	TRINITY_DN68904_c0_g1			TRINITY_DN68904_c0_g1
OG0000854	TRINITY_DN76957_c0_g2	AT3G61590.1
OG0000855	TRINITY_DN73972_c6_g3			TRINITY_DN73972_c6_g3
OG0000856	TRINITY_DN75125_c0_g1			TRINITY_DN75125_c0_g1
OG0000857	TRINITY_DN76305_c1_g1			TRINITY_DN76305_c1_g1
OG0000858	TRINITY_DN74092_c3_g1			TRINITY_DN74092_c3_g1
OG0000859	TRINITY_DN76024_c4_g1			TRINITY_DN76024_c4_g1
OG0000860	TRINITY_DN70590_c1_g2			TRINITY_DN70590_c1_g2
OG0000861	TRINITY_DN75067_c0_g1			TRINITY_DN75067_c0_g1
OG0000862	TRINITY_DN73304_c1_g1				GRMZM5G883250_P01
OG0000863	TRINITY_DN71355_c3_g1			TRINITY_DN71355_c3_g1
OG0000864	TRINITY_DN74322_c2_g2			TRINITY_DN74322_c2_g2
OG0000865	TRINITY_DN76584_c2_g2			TRINITY_DN76584_c2_g2
OG0000866	TRINITY_DN67413_c0_g1	AT1G14700.1
OG0000867	TRINITY_DN76312_c0_g1			TRINITY_DN76132_c2_g1
OG0000868	TRINITY_DN74760_c2_g2			TRINITY_DN74760_c2_g2
OG0000869	TRINITY_DN76330_c3_g3			TRINITY_DN76330_c3_g3
OG0000870	TRINITY_DN65525_c0_g1			TRINITY_DN65525_c0_g1
OG0000871	TRINITY_DN73899_c4_g3				GRMZM2G055809_P03
OG0000872	TRINITY_DN66586_c0_g1			TRINITY_DN66586_c0_g1
OG0000873	TRINITY_DN77093_c0_g1	AT5G20320.1
OG0000874	TRINITY_DN67702_c0_g1	AT3G63200.1
OG0000875	TRINITY_DN76661_c5_g2			TRINITY_DN76661_c5_g2
OG0000876	TRINITY_DN76051_c2_g3			TRINITY_DN76051_c2_g3
OG0000877	TRINITY_DN75626_c4_g3			TRINITY_DN75626_c4_g3
OG0000878	TRINITY_DN74891_c1_g2	AT5G58770.1
OG0000879	TRINITY_DN68673_c0_g2			TRINITY_DN68673_c0_g2
OG0000880	TRINITY_DN68662_c0_g1			TRINITY_DN68662_c0_g1
OG0000881	TRINITY_DN69697_c0_g1				GRMZM2G081053_P01
OG0000882	TRINITY_DN69255_c0_g2			TRINITY_DN69255_c0_g2
OG0000883	TRINITY_DN71989_c0_g1	AT5G65660.1
OG0000884	TRINITY_DN76673_c1_g3			TRINITY_DN76673_c1_g3
OG0000885	TRINITY_DN67778_c0_g1	AT3G51660.1
OG0000886	TRINITY_DN75805_c4_g6	AT1G26600.1
OG0000887	TRINITY_DN77017_c0_g2			TRINITY_DN77017_c0_g2
OG0000888	TRINITY_DN67019_c0_g1			TRINITY_DN67019_c0_g1
OG0000889	TRINITY_DN70436_c4_g1			TRINITY_DN70436_c4_g1
OG0000890	TRINITY_DN73632_c2_g4			TRINITY_DN73632_c2_g4
OG0000891	TRINITY_DN74653_c4_g2			TRINITY_DN74653_c4_g2
OG0000892	TRINITY_DN72263_c0_g1				GRMZM2G028516_P02
OG0000893	TRINITY_DN70161_c0_g1			TRINITY_DN70161_c0_g1
OG0000894	TRINITY_DN75728_c1_g2			TRINITY_DN75728_c1_g2
OG0000895	TRINITY_DN75390_c1_g1			TRINITY_DN75390_c1_g1
OG0000896	TRINITY_DN72090_c2_g1			TRINITY_DN72090_c2_g1
OG0000897	TRINITY_DN73737_c1_g1			TRINITY_DN73737_c1_g1
OG0000898	TRINITY_DN74564_c0_g3			TRINITY_DN74564_c0_g3
OG0000899	TRINITY_DN74376_c3_g1			TRINITY_DN74376_c3_g1
OG0000900	TRINITY_DN66553_c0_g1			TRINITY_DN66553_c0_g1
OG0000901	TRINITY_DN74023_c0_g1			TRINITY_DN74023_c0_g1
OG0000902	TRINITY_DN58253_c0_g1			TRINITY_DN58253_c0_g1
OG0000903	TRINITY_DN71632_c1_g2			TRINITY_DN71632_c1_g2
OG0000904	TRINITY_DN69188_c0_g1			TRINITY_DN69188_c0_g1
OG0000905	TRINITY_DN69255_c0_g1			TRINITY_DN69255_c0_g1
OG0000906	TRINITY_DN68540_c0_g1			TRINITY_DN68540_c0_g1
OG0000907	TRINITY_DN71343_c0_g1			TRINITY_DN71343_c0_g1
OG0000908	TRINITY_DN76155_c1_g4			TRINITY_DN76155_c1_g2
OG0000909	TRINITY_DN76729_c3_g1			TRINITY_DN76729_c3_g1
OG0000910	TRINITY_DN73793_c2_g1			TRINITY_DN73793_c2_g1
OG0000911	TRINITY_DN70590_c1_g1			TRINITY_DN70590_c1_g1
OG0000912	TRINITY_DN67122_c0_g1			TRINITY_DN67122_c0_g1
OG0000913	TRINITY_DN74295_c0_g6			TRINITY_DN74295_c0_g6
OG0000914	TRINITY_DN74093_c1_g2			TRINITY_DN74093_c1_g2
OG0000915	TRINITY_DN70541_c0_g1	AT1G20970.1
OG0000916	TRINITY_DN76710_c2_g2			TRINITY_DN76710_c2_g2
OG0000917	TRINITY_DN68038_c0_g1			TRINITY_DN68038_c0_g1
OG0000918	TRINITY_DN70389_c0_g1			TRINITY_DN70389_c0_g1
OG0000919	TRINITY_DN67250_c0_g1			TRINITY_DN67250_c0_g1
OG0000920	TRINITY_DN65488_c0_g1			TRINITY_DN65488_c0_g1
OG0000921	TRINITY_DN70604_c0_g1			TRINITY_DN70604_c0_g1
OG0000922	TRINITY_DN73199_c0_g1			TRINITY_DN73199_c0_g1
OG0000923	TRINITY_DN69951_c0_g2, TRINITY_DN75735_c0_g2
OG0000924	TRINITY_DN75181_c0_g1			TRINITY_DN75181_c0_g1
OG0000925	TRINITY_DN74733_c2_g1			TRINITY_DN74733_c2_g1
OG0000926	TRINITY_DN75468_c4_g4			TRINITY_DN75468_c4_g4
OG0000927	TRINITY_DN62664_c0_g1			TRINITY_DN62664_c0_g1
OG0000928	TRINITY_DN72951_c1_g1			TRINITY_DN72951_c1_g1
OG0000929	TRINITY_DN62821_c0_g1, TRINITY_DN63927_c0_g1
OG0000930	TRINITY_DN73518_c2_g1			TRINITY_DN73518_c2_g1
OG0000931	TRINITY_DN76942_c2_g1			TRINITY_DN76942_c2_g1
OG0000932	TRINITY_DN74725_c2_g2			TRINITY_DN74725_c2_g2
OG0000933	TRINITY_DN76929_c1_g3			TRINITY_DN76929_c1_g3
OG0000934	TRINITY_DN71504_c0_g2			TRINITY_DN71504_c0_g2
OG0000935	TRINITY_DN76497_c0_g1	AT5G41761.1
OG0000936	TRINITY_DN65478_c0_g1			TRINITY_DN65478_c0_g1
OG0000937	TRINITY_DN74071_c0_g2			TRINITY_DN74071_c0_g2
OG0000938	TRINITY_DN62869_c0_g1			TRINITY_DN62869_c0_g1
OG0000939	TRINITY_DN75324_c3_g1			TRINITY_DN75324_c3_g1
OG0000940	TRINITY_DN75853_c1_g1			TRINITY_DN75853_c1_g1
OG0000941	TRINITY_DN73862_c3_g1	AT4G32800.1
OG0000942	TRINITY_DN75797_c3_g4			TRINITY_DN75797_c3_g4
OG0000943	TRINITY_DN76784_c1_g3			TRINITY_DN76784_c1_g3
OG0000944	TRINITY_DN67039_c0_g1			TRINITY_DN67039_c0_g1
OG0000945	TRINITY_DN76183_c1_g2			TRINITY_DN76183_c1_g2
OG0000946	TRINITY_DN72113_c0_g1			TRINITY_DN72113_c0_g1
OG0000947	TRINITY_DN75504_c0_g1			TRINITY_DN75504_c0_g1
OG0000948	TRINITY_DN74367_c4_g1			TRINITY_DN74367_c4_g1
OG0000949	TRINITY_DN73021_c0_g1			TRINITY_DN73021_c0_g1
OG0000950	TRINITY_DN69000_c0_g1			TRINITY_DN69000_c0_g1
OG0000951	TRINITY_DN76823_c1_g4			TRINITY_DN76823_c1_g4
OG0000952	TRINITY_DN72947_c2_g2	AT1G62780.1
OG0000953	TRINITY_DN75283_c2_g2			TRINITY_DN76228_c0_g1
OG0000954	TRINITY_DN69716_c0_g1			TRINITY_DN69716_c0_g1
OG0000955	TRINITY_DN76919_c0_g1			TRINITY_DN76919_c0_g1
OG0000956	TRINITY_DN71656_c1_g1			TRINITY_DN71656_c1_g1
OG0000957	TRINITY_DN74856_c0_g1			TRINITY_DN74856_c0_g1
OG0000958	TRINITY_DN72341_c2_g2			TRINITY_DN72341_c2_g2
OG0000959	TRINITY_DN75535_c0_g1			TRINITY_DN75535_c0_g1
OG0000960	TRINITY_DN73054_c2_g1			TRINITY_DN73054_c2_g1
OG0000961	TRINITY_DN71757_c5_g2			TRINITY_DN77104_c3_g1
OG0000962	TRINITY_DN73616_c1_g1	AT4G19020.1
OG0000963	TRINITY_DN72926_c5_g3			TRINITY_DN72926_c5_g3
OG0000964	TRINITY_DN74810_c1_g1			TRINITY_DN74810_c1_g1
OG0000965	TRINITY_DN69487_c0_g4			TRINITY_DN69487_c0_g5
OG0000966	TRINITY_DN76903_c0_g2			TRINITY_DN76903_c0_g2
OG0000967	TRINITY_DN76115_c2_g1			TRINITY_DN76115_c2_g1
OG0000968	TRINITY_DN68282_c0_g1			TRINITY_DN68282_c0_g1
OG0000969	TRINITY_DN76030_c2_g3			TRINITY_DN76030_c2_g3
OG0000970	TRINITY_DN76611_c3_g4			TRINITY_DN76611_c3_g4
OG0000971	TRINITY_DN72483_c0_g3, TRINITY_DN76697_c1_g1
OG0000972	TRINITY_DN76422_c2_g3			TRINITY_DN76422_c2_g3
OG0000973	TRINITY_DN72042_c2_g2		Pavir.J38634.1.p
OG0000974	TRINITY_DN71132_c2_g1	AT4G38690.1
OG0000975	TRINITY_DN71710_c0_g3			TRINITY_DN71710_c0_g3
OG0000976	TRINITY_DN75389_c0_g4			TRINITY_DN75389_c0_g4
OG0000977	TRINITY_DN73468_c0_g1			TRINITY_DN73468_c0_g1
OG0000978	TRINITY_DN72570_c1_g2			TRINITY_DN72570_c1_g2
OG0000979	TRINITY_DN71670_c2_g1			TRINITY_DN71670_c2_g1
OG0000980	TRINITY_DN76929_c1_g1			TRINITY_DN76929_c1_g1
OG0000981	TRINITY_DN68952_c1_g1	AT1G13170.2
OG0000982	TRINITY_DN74317_c2_g7			TRINITY_DN74317_c2_g7
OG0000983	TRINITY_DN74159_c4_g2			TRINITY_DN74159_c4_g2
OG0000984	TRINITY_DN65682_c0_g1			TRINITY_DN65682_c0_g1
OG0000985	TRINITY_DN76061_c2_g1			TRINITY_DN76061_c2_g1
OG0000986	TRINITY_DN69804_c0_g1				GRMZM2G005849_P02
OG0000987	TRINITY_DN74760_c2_g8			TRINITY_DN74760_c2_g8
OG0000988	TRINITY_DN75064_c1_g1			TRINITY_DN75064_c1_g1
OG0000989	TRINITY_DN73573_c1_g2			TRINITY_DN73573_c1_g2
OG0000990	TRINITY_DN73195_c1_g2			TRINITY_DN73195_c1_g2
OG0000991	TRINITY_DN71413_c1_g3				GRMZM5G826838_P01
OG0000992	TRINITY_DN72926_c5_g2			TRINITY_DN72926_c5_g2
OG0000993	TRINITY_DN71751_c2_g4				GRMZM2G396553_P01
OG0000994	TRINITY_DN73084_c2_g3			TRINITY_DN73084_c2_g3
OG0000995	TRINITY_DN72509_c3_g3			TRINITY_DN72509_c3_g3
OG0000996	TRINITY_DN74243_c2_g1			TRINITY_DN74243_c2_g1
OG0000997	TRINITY_DN76845_c4_g4			TRINITY_DN76845_c4_g4
OG0000998	TRINITY_DN65656_c0_g1				GRMZM2G087435_P01
OG0000999	TRINITY_DN73844_c3_g4			TRINITY_DN73844_c3_g4
OG0001000	TRINITY_DN76713_c1_g6			TRINITY_DN76713_c1_g6
OG0001001	TRINITY_DN67217_c0_g1				GRMZM5G884600_P02
OG0001002	TRINITY_DN74835_c0_g1			TRINITY_DN74835_c0_g1
OG0001003	TRINITY_DN70274_c0_g1			TRINITY_DN70274_c0_g1
OG0001004	TRINITY_DN70021_c0_g1			TRINITY_DN70021_c0_g1
OG0001005	TRINITY_DN73518_c2_g3			TRINITY_DN73518_c2_g3
OG0001006	TRINITY_DN69276_c0_g2			TRINITY_DN69276_c0_g2
OG0001007	TRINITY_DN68787_c0_g2			TRINITY_DN68787_c0_g2
OG0001008	TRINITY_DN70892_c0_g1			TRINITY_DN70892_c0_g1
OG0001009	TRINITY_DN76306_c0_g2			TRINITY_DN76306_c0_g2
OG0001010	TRINITY_DN68234_c0_g1			TRINITY_DN68234_c0_g1
OG0001011	TRINITY_DN73390_c1_g4			TRINITY_DN73390_c1_g4
OG0001012	TRINITY_DN71342_c0_g1			TRINITY_DN71342_c0_g1
OG0001013	TRINITY_DN70284_c0_g1			TRINITY_DN70284_c0_g1
OG0001014	TRINITY_DN77023_c2_g3			TRINITY_DN77023_c2_g3
OG0001015	TRINITY_DN67735_c0_g1		Pavir.Ga00924.1.p
OG0001016	TRINITY_DN74358_c0_g1			TRINITY_DN74358_c0_g1
OG0001017	TRINITY_DN71447_c2_g1			TRINITY_DN71447_c2_g1
OG0001018	TRINITY_DN74479_c2_g1			TRINITY_DN74479_c2_g1
OG0001019	TRINITY_DN68816_c0_g1			TRINITY_DN68816_c0_g1
OG0001020	TRINITY_DN73733_c7_g1			TRINITY_DN73733_c7_g1
OG0001021	TRINITY_DN70549_c5_g2	AT5G67300.1
OG0001022	TRINITY_DN68385_c0_g1			TRINITY_DN68385_c0_g1
OG0001023	TRINITY_DN74170_c0_g2			TRINITY_DN74170_c0_g2
OG0001024	TRINITY_DN75359_c1_g1			TRINITY_DN75359_c1_g1
OG0001025	TRINITY_DN75690_c2_g3			TRINITY_DN75690_c2_g3
OG0001026	TRINITY_DN68380_c0_g1	AT1G66830.1
OG0001027	TRINITY_DN73377_c1_g4			TRINITY_DN73377_c1_g4
OG0001028	TRINITY_DN68356_c0_g1	AT5G62130.2
OG0001029	TRINITY_DN71552_c0_g2			TRINITY_DN71552_c0_g2
OG0001030		AT5G39520.1, AT5G39530.1
OG0001031		AT2G23680.1, AT4G37220.1
OG0001032		AT3G14280.1			GRMZM2G116881_P01
OG0001033		AT2G21820.1			GRMZM2G457346_P01
OG0001034		AT1G10140.1, AT1G58420.1
OG0001035		AT2G22240.1, AT4G39800.1
OG0001036		AT1G08630.1			GRMZM2G147256_P03
OG0001037		AT3G48020.1		TRINITY_DN71804_c0_g1
OG0001038		AT5G02420.1, AT5G40460.1
OG0001039		AT4G21020.1, AT5G44310.2
OG0001040		AT5G52300.1		TRINITY_DN69158_c0_g1
OG0001041		AT1G02470.2, AT4G01883.1
OG0001042		AT3G22600.1, AT3G22620.1
OG0001043		AT5G45690.1		TRINITY_DN68130_c0_g1
OG0001044		AT5G47560.1		TRINITY_DN72869_c5_g3
OG0001045		AT4G11680.1, AT5G55970.1
OG0001046		AT3G10740.1		TRINITY_DN73994_c1_g2
OG0001047		AT3G03870.2, AT5G18130.1
OG0001048		AT4G23880.1		TRINITY_DN72848_c2_g4
OG0001049		AT1G02820.1, AT4G02380.1
OG0001050		AT3G22560.1			GRMZM2G342856_P01
OG0001051		AT3G55880.2	Pavir.J38260.1.p
OG0001052		AT3G22460.1, AT5G28030.2
OG0001053		AT1G52565.1, AT3G15760.1
OG0001054		AT4G15610.1		TRINITY_DN76485_c2_g1
OG0001055		AT5G01520.1			GRMZM2G440259_P03
OG0001056		AT4G35770.1		TRINITY_DN71891_c5_g2
OG0001057		AT5G18670.1			GRMZM2G082034_P01
OG0001058		AT4G40010.1			GRMZM2G056732_P02
OG0001059		AT3G47420.1	Pavir.J08368.1.p
OG0001060		AT1G65690.1		TRINITY_DN70761_c4_g1
OG0001061		AT2G39800.1			GRMZM2G028535_P01
OG0001062		AT1G54217.2, AT3G14595.1
OG0001063		AT1G02390.1	Pavir.Eb01639.1.p
OG0001064		AT1G02610.1		TRINITY_DN72666_c0_g1
OG0001065		AT3G60640.1, AT4G04620.1
OG0001066		AT2G15310.1	Pavir.J37969.1.p
OG0001067		AT2G35070.1, AT3G51090.1
OG0001068		AT4G16690.1, AT5G58310.1
OG0001069		AT1G56280.1	Pavir.J02593.1.p
OG0001070		AT5G47550.1		TRINITY_DN75628_c0_g2
OG0001071		AT1G10150.1, AT3G49790.1
OG0001072		AT3G15353.1	Pavir.Eb00100.1.p
OG0001073		AT1G31820.1			GRMZM2G301271_P01
OG0001074		AT4G23190.1, AT4G23300.1
OG0001075		AT1G76980.1			GRMZM2G356545_P01
OG0001076		AT1G78660.1, AT1G78670.1
OG0001077		AT3G21600.1, AT4G15450.1
OG0001078		AT1G27920.1	Pavir.J11219.1.p
OG0001079		AT2G44080.1, AT3G59900.1
OG0001080		AT1G15340.1, AT3G15790.1
OG0001081		AT1G61255.1, AT4G21620.1
OG0001082		AT1G80160.1		TRINITY_DN75630_c2_g1
OG0001083		AT2G41380.1	Pavir.Eb02281.1.p
OG0001084		AT1G06570.1			GRMZM2G088396_P01
OG0001085		AT3G50910.1, AT5G66480.1
OG0001086		AT1G18710.1, AT1G74430.1
OG0001087		AT1G07370.1, AT2G29570.1
OG0001088		AT2G36885.1	Pavir.Ia04442.1.p
OG0001089		AT1G44900.1, AT5G46280.1
OG0001090		AT3G60440.1, AT3G60450.1
OG0001091		AT5G59870.1			GRMZM2G003306_P01
OG0001092		AT4G34220.1, AT5G67280.1
OG0001093		AT1G24020.1		TRINITY_DN67237_c0_g1
OG0001094		AT3G11630.1, AT5G06290.1
OG0001095		AT1G24147.1, AT1G24148.1
OG0001096		AT1G20340.1		TRINITY_DN70330_c2_g1
OG0001097		AT5G05330.1, AT5G23420.1
OG0001098		AT2G38970.1			GRMZM2G355846_P01
OG0001099		AT3G54400.1		TRINITY_DN67934_c0_g1
OG0001100		AT4G18480.1, AT5G45930.1
OG0001101		AT4G24350.1		TRINITY_DN16942_c0_g1
OG0001102		AT1G44575.1, AT1G71500.1
OG0001103		AT3G09490.1		TRINITY_DN75106_c1_g5
OG0001104		AT2G28740.1, AT5G59690.1
OG0001105		AT3G52750.1, AT5G55280.1
OG0001106		AT1G71100.1, AT3G04790.1
OG0001107		AT1G48630.1, AT3G18130.1
OG0001108		AT3G27830.1, AT3G27850.1
OG0001109		AT2G42610.1		TRINITY_DN72583_c2_g1
OG0001110		AT3G10520.1	Pavir.J06578.1.p
OG0001111		AT5G19230.1, AT5G19240.1
OG0001112		AT3G48090.1, AT3G52430.1
OG0001113		AT1G14460.1, AT4G24790.1
OG0001114		AT1G21500.1	Pavir.J27713.1.p
OG0001115		AT1G68890.1		TRINITY_DN74206_c0_g1
OG0001116		AT4G00810.1, AT5G47700.1
OG0001117		AT1G69200.1		TRINITY_DN69545_c0_g1
OG0001118		AT1G32910.1			GRMZM2G362298_P03
OG0001119		AT4G21830.1, AT4G21850.1
OG0001120		AT1G13700.1, AT5G24420.1
OG0001121		AT5G24770.1, AT5G24780.1
OG0001122		AT5G62360.1		TRINITY_DN70512_c3_g2
OG0001123		AT3G59710.1, AT3G61220.2
OG0001124		AT1G19670.1			GRMZM2G103197_P01
OG0001125		AT2G01830.2			GRMZM2G151223_P01
OG0001126		AT2G22330.1, AT4G39950.1
OG0001127		AT1G17380.1, AT1G72450.1
OG0001128		AT3G07650.1, AT5G48250.1
OG0001129		AT5G61440.1			GRMZM2G181607_P01
OG0001130		AT1G15010.1, AT2G01300.1
OG0001131		AT4G35630.1		TRINITY_DN74210_c3_g1
OG0001132		AT4G33980.2, AT5G42900.1
OG0001133		AT5G06570.1		TRINITY_DN73465_c0_g1
OG0001134		AT5G01850.1, AT5G40540.1
OG0001135		AT5G53750.1			GRMZM2G350225_P01
OG0001136		AT2G44830.1			GRMZM2G468299_P01
OG0001137		AT4G31780.2		TRINITY_DN76590_c1_g1
OG0001138		AT2G25460.1			GRMZM2G078090_P01
OG0001139		AT2G36590.1	Pavir.Ea03494.1.p
OG0001140		AT3G48360.1, AT5G67480.2
OG0001141		AT2G32990.1			GRMZM2G110735_P01
OG0001142		AT1G30135.1, AT2G34600.1
OG0001143		AT5G05730.2			GRMZM2G138382_P01
OG0001144		AT1G30320.1, AT1G67590.1
OG0001145		AT2G38750.1	Pavir.J20383.1.p
OG0001146		AT3G02570.1			GRMZM2G456471_P01
OG0001147		AT3G55720.1		TRINITY_DN73438_c0_g1
OG0001148		AT5G02940.1, AT5G43745.1
OG0001149		AT3G02510.1		TRINITY_DN71976_c1_g1
OG0001150		AT4G21780.1		TRINITY_DN68098_c0_g1
OG0001151		AT5G59480.1			GRMZM2G179432_P02
OG0001152		AT5G24570.1, AT5G54145.1
OG0001153		AT1G05620.1, AT2G36310.1
OG0001154		AT5G43380.1			GRMZM2G137286_P02
OG0001155		AT4G30530.1		TRINITY_DN73021_c0_g2
OG0001156		AT1G25250.1			GRMZM2G171073_P02
OG0001157		AT5G17980.1		TRINITY_DN67287_c1_g1
OG0001158		AT1G08800.1			GRMZM2G177259_P01
OG0001159		AT3G54320.1, AT5G57390.1
OG0001160		AT1G26730.1, AT1G69480.1
OG0001161		AT2G30860.1, AT2G30870.1
OG0001162		AT5G12170.2, AT5G19380.2
OG0001163		AT3G03990.1			GRMZM2G141999_P01
OG0001164		AT1G30040.1			GRMZM2G022679_P01
OG0001165		AT4G27070.1			GRMZM2G169593_P01
OG0001166		AT2G35710.1			GRMZM2G114772_P01
OG0001167		AT1G76620.1			GRMZM2G131683_P01
OG0001168		AT3G22420.2, AT5G28080.2
OG0001169		AT1G75450.1	Pavir.Fa00713.1.p
OG0001170		AT4G23490.1, AT5G41460.1
OG0001171		AT3G61380.1, AT4G00440.2
OG0001172		AT2G14750.1, AT5G67520.1
OG0001173		AT1G11960.1		TRINITY_DN73788_c6_g1
OG0001174		AT2G40340.1		TRINITY_DN76474_c1_g3
OG0001175		AT3G13790.1			GRMZM2G139300_P01
OG0001176		AT3G63010.1			GRMZM2G301934_P01
OG0001177		AT2G06255.1			GRMZM2G359322_P01
OG0001178		AT1G09950.1			GRMZM2G131961_P01
OG0001179		AT1G61740.1		TRINITY_DN72931_c0_g1
OG0001180		AT3G12520.1, AT5G13550.1
OG0001181		AT2G22560.1			GRMZM5G831408_P04
OG0001182		AT3G06500.1			GRMZM2G084694_P01
OG0001183		AT4G18950.1			GRMZM5G882078_P02
OG0001184		AT3G10260.3, AT5G41600.1
OG0001185		AT4G25390.1, AT5G51770.1
OG0001186		AT1G21980.1			GRMZM2G062045_P01
OG0001187		AT3G51720.1, AT3G56270.1
OG0001188		AT1G53310.1			GRMZM2G069542_P01
OG0001189		AT4G23050.2			GRMZM2G448213_P01
OG0001190		AT2G13790.1			GRMZM2G150024_P01
OG0001191		AT5G05220.1		TRINITY_DN74388_c0_g1
OG0001192		AT2G22500.1, AT5G01340.1
OG0001193		AT5G63940.1		TRINITY_DN76351_c2_g2
OG0001194		AT1G57610.1			GRMZM2G130764_P01
OG0001195		AT2G16900.1, AT2G20950.4
OG0001196		AT1G15430.1			GRMZM2G134234_P01
OG0001197		AT1G49740.1			GRMZM2G078650_P02
OG0001198		AT2G46700.1			GRMZM2G115518_P01
OG0001199		AT1G09960.1		TRINITY_DN76185_c3_g1
OG0001200		AT1G29195.1	Pavir.J17698.1.p
OG0001201		AT5G56760.1	Pavir.J11285.1.p
OG0001202		AT2G46140.1			GRMZM2G045664_P01
OG0001203		AT5G20030.1			GRMZM2G068936_P01
OG0001204		AT1G08500.1	Pavir.Cb00693.1.p
OG0001205		AT5G53050.2			GRMZM2G079938_P04
OG0001206		AT3G02160.1			GRMZM2G151717_P01
OG0001207		AT2G32250.1		TRINITY_DN72306_c2_g6
OG0001208		AT1G55450.2, AT4G22530.1
OG0001209		AT5G27760.1	Pavir.Ia04518.1.p
OG0001210		AT3G09560.2			GRMZM2G099481_P01
OG0001211		AT4G34240.1		TRINITY_DN74578_c3_g1
OG0001212		AT5G07700.1, AT5G61420.2
OG0001213		AT1G14330.1			GRMZM2G041959_P01
OG0001214		AT3G20080.1, AT3G20100.1
OG0001215		AT3G46900.1		TRINITY_DN75470_c5_g3
OG0001216		AT4G36850.1		TRINITY_DN76221_c2_g1
OG0001217		AT1G14280.1, AT1G18810.1
OG0001218		AT3G53830.1, AT3G55580.1
OG0001219		AT3G26300.1, AT3G26310.1
OG0001220		AT1G76955.1, AT1G76960.1
OG0001221		AT2G20570.2, AT5G44190.1
OG0001222		AT4G20260.4		TRINITY_DN72465_c8_g2
OG0001223		AT1G23390.1			GRMZM2G035222_P01
OG0001224		AT1G44446.1		TRINITY_DN71660_c0_g4
OG0001225		AT1G18670.1			AC215201.3_FGP003
OG0001226		AT3G60910.1		TRINITY_DN76070_c2_g1
OG0001227		AT5G43310.1		TRINITY_DN74383_c0_g1
OG0001228		AT1G72430.1		TRINITY_DN68192_c0_g1
OG0001229		AT1G56720.1		TRINITY_DN70209_c2_g1
OG0001230		AT2G20180.2	Pavir.J12143.1.p
OG0001231		AT5G64940.1		TRINITY_DN76491_c1_g1
OG0001232		AT3G55560.1		TRINITY_DN74122_c2_g1
OG0001233		AT2G43910.2	Pavir.J00172.1.p
OG0001234		AT5G08330.1		TRINITY_DN74683_c3_g3
OG0001235		AT1G20090.1		TRINITY_DN73133_c0_g1
OG0001236		AT5G62630.1			GRMZM2G363813_P01
OG0001237		AT5G22390.1		TRINITY_DN74470_c3_g1
OG0001238		AT5G62220.1	Pavir.Ib00839.1.p
OG0001239		AT5G56530.1	Pavir.Ba00524.1.p
OG0001240		AT1G55810.1, AT5G40870.1
OG0001241		AT3G26570.1			GRMZM2G092780_P01
OG0001242		AT4G34900.1			GRMZM5G899851_P01
OG0001243		AT2G02910.1			GRMZM2G421791_P01
OG0001244			Pavir.Aa02978.1.p, Pavir.Ab00858.1.p
OG0001245			Pavir.Ca00430.1.p, Pavir.J31265.1.p
OG0001246			Pavir.Gb02335.1.p		GRMZM2G493395_P02
OG0001247			Pavir.Ia00892.1.p, Pavir.J08784.1.p
OG0001248			Pavir.Ia03830.1.p, Pavir.Ib01152.1.p
OG0001249			Pavir.J05576.1.p		GRMZM2G035248_P01
OG0001250			Pavir.J34979.1.p		GRMZM2G180328_P01
OG0001251			Pavir.Ab00132.1.p, Pavir.Ab00259.1.p
OG0001252			Pavir.Ab02502.1.p	TRINITY_DN73623_c3_g3
OG0001253			Pavir.Ab02796.1.p		GRMZM2G060919_P02
OG0001254			Pavir.Ea03516.1.p		GRMZM2G045117_P01
OG0001255			Pavir.Eb03141.1.p		GRMZM2G055898_P01
OG0001256			Pavir.Fb02293.1.p, Pavir.J15206.1.p
OG0001257			Pavir.Ga00254.1.p	TRINITY_DN73739_c0_g2
OG0001258			Pavir.Hb00197.1.p, Pavir.J39435.1.p
OG0001259			Pavir.Ia00220.1.p		GRMZM2G151230_P01
OG0001260			Pavir.Ia02487.1.p		GRMZM2G166218_P02
OG0001261			Pavir.Ia04670.1.p, Pavir.Ib01584.1.p
OG0001262			Pavir.Ib04505.1.p, Pavir.J05949.1.p
OG0001263			Pavir.Ia02914.1.p, Pavir.J26314.1.p
OG0001264			Pavir.J37169.1.p		GRMZM2G354053_P01
OG0001265			Pavir.J37366.1.p	TRINITY_DN69598_c0_g1
OG0001266			Pavir.Aa00730.1.p		GRMZM2G057672_P01
OG0001267			Pavir.Aa02742.1.p, Pavir.J15896.1.p
OG0001268			Pavir.Ab01785.1.p		GRMZM2G177356_P01
OG0001269			Pavir.Ab02182.1.p		GRMZM2G104118_P01
OG0001270			Pavir.Ab03299.1.p, Pavir.J28391.1.p
OG0001271			Pavir.Ca00151.1.p, Pavir.Cb02071.1.p
OG0001272			Pavir.Ca01868.1.p		GRMZM2G425249_P01
OG0001273			Pavir.Cb00313.1.p		GRMZM2G428216_P01
OG0001274			Pavir.Da02183.1.p	TRINITY_DN67408_c0_g1
OG0001275			Pavir.Db00425.1.p, Pavir.J35500.1.p
OG0001276			Pavir.Ea01077.1.p, Pavir.Eb01156.1.p
OG0001277			Pavir.Ea03141.1.p, Pavir.Eb03454.1.p
OG0001278			Pavir.Ea03952.1.p, Pavir.J00518.1.p
OG0001279			Pavir.Eb03014.1.p		GRMZM2G025966_P01
OG0001280			Pavir.Eb03180.1.p		AC233851.1_FGP008
OG0001281			Pavir.Fa02360.1.p, Pavir.J25492.1.p
OG0001282			Pavir.Ia02733.1.p		GRMZM2G388608_P01
OG0001283			Pavir.Ia04319.1.p, Pavir.Ib00449.1.p
OG0001284			Pavir.Ib02147.1.p		GRMZM2G057466_P01
OG0001285			Pavir.J00961.1.p, Pavir.J05779.1.p
OG0001286			Pavir.J02106.1.p		GRMZM2G108723_P01
OG0001287			Pavir.J02276.1.p, Pavir.J04751.1.p
OG0001288			Pavir.J03815.1.p		GRMZM2G039650_P01
OG0001289			Pavir.J05740.1.p, Pavir.J11460.1.p
OG0001290			Pavir.J16683.1.p		GRMZM2G159756_P01
OG0001291			Pavir.J17037.1.p, Pavir.J18294.1.p
OG0001292			Pavir.J20980.1.p, Pavir.J35842.1.p
OG0001293			Pavir.J23463.1.p, Pavir.J40887.1.p
OG0001294			Pavir.J33038.1.p, Pavir.J34618.1.p
OG0001295			Pavir.Ea04053.1.p, Pavir.J04771.1.p
OG0001296			Pavir.Ga00384.1.p		GRMZM2G155217_P01
OG0001297			Pavir.Ia00254.1.p, Pavir.J03656.1.p
OG0001298			Pavir.Ia01337.1.p, Pavir.Ia04099.1.p
OG0001299			Pavir.Ia01570.1.p, Pavir.Ia02085.1.p
OG0001300			Pavir.Ib03894.1.p		GRMZM2G531230_P01
OG0001301			Pavir.J17608.1.p	TRINITY_DN71354_c1_g1
OG0001302			Pavir.J19065.1.p		AC203989.4_FGP001
OG0001303			Pavir.J23880.1.p		GRMZM2G071042_P01
OG0001304				TRINITY_DN23143_c0_g1, TRINITY_DN62770_c0_g1
OG0001305				TRINITY_DN70586_c0_g1	GRMZM2G112954_P01
OG0001306				TRINITY_DN68607_c0_g1	GRMZM2G349875_P01
OG0001307				TRINITY_DN73161_c4_g2	GRMZM2G055957_P02
OG0001308				TRINITY_DN70331_c0_g1, TRINITY_DN75239_c0_g1
OG0001309				TRINITY_DN71149_c0_g1	GRMZM2G450498_P01
OG0001310				TRINITY_DN73478_c1_g3	GRMZM2G403636_P01
OG0001311				TRINITY_DN69676_c0_g1, TRINITY_DN71257_c3_g1
OG0001312				TRINITY_DN66755_c0_g1	GRMZM2G102183_P03
OG0001313				TRINITY_DN67143_c0_g1, TRINITY_DN74539_c0_g1
OG0001314				TRINITY_DN58622_c0_g1, TRINITY_DN73473_c0_g2
OG0001315				TRINITY_DN71570_c0_g1, TRINITY_DN79748_c0_g1
OG0001316				TRINITY_DN70867_c0_g1	GRMZM2G173597_P02
OG0001317				TRINITY_DN72201_c0_g2, TRINITY_DN76484_c0_g4
OG0001318				TRINITY_DN69304_c0_g1, TRINITY_DN76857_c1_g1
OG0001319				TRINITY_DN55360_c0_g1	GRMZM2G138259_P01
OG0001320				TRINITY_DN71038_c3_g3	GRMZM2G082745_P02
OG0001321				TRINITY_DN76837_c2_g2	GRMZM2G308595_P01
OG0001322				TRINITY_DN75797_c3_g6	GRMZM2G077669_P01
OG0001323				TRINITY_DN74219_c0_g1	GRMZM2G111224_P01
OG0001324				TRINITY_DN73161_c3_g1	GRMZM2G039757_P01
OG0001325					AC204887.4_FGP003, GRMZM2G108663_P01
OG0001326					GRMZM2G003682_P01, GRMZM2G123394_P01
OG0001327					GRMZM2G007489_P01, GRMZM2G143955_P01
OG0001328					GRMZM2G007928_P01, GRMZM2G055802_P01
OG0001329					GRMZM2G014797_P01, GRMZM2G383699_P01
OG0001330					GRMZM2G037189_P01, GRMZM2G181551_P01
OG0001331					GRMZM2G037615_P01, GRMZM2G050273_P01
OG0001332					GRMZM2G043348_P01, GRMZM2G062885_P01
OG0001333					GRMZM2G046846_P01, GRMZM2G148773_P01
OG0001334					GRMZM2G050803_P01, GRMZM2G155464_P01
OG0001335					GRMZM2G054304_P01, GRMZM5G891425_P01
OG0001336					GRMZM2G063931_P01, GRMZM2G156517_P01
OG0001337					GRMZM2G081949_P01, GRMZM2G099239_P01
OG0001338					GRMZM2G107226_P01, GRMZM2G445616_P01
OG0001339					GRMZM2G133684_P01, GRMZM2G164131_P01
OG0001340					GRMZM2G339725_P01, GRMZM2G704345_P01
OG0001341					GRMZM2G360023_P01, GRMZM2G444567_P01
OG0001342					GRMZM5G857998_P01, GRMZM5G862633_P01
