# Supplementary material for: A novel TF molecular switch-mechanism found in two contrasting ecotypes of a psammophyte, Agriophyllum squarrosum, in regulating transcriptional drought memory
Source: BMC Plant Biol. 2023 Mar 30;23:167. doi: 10.1186/s12870-023-04154-6 (PMC10061855; doi:10.1186/s12870-023-04154-6)
Supplement: Supplementary file 11 — Supplementary Material 11 [file 12870_2023_4154_MOESM11_ESM.xlsx]

## Sheet: Additional File 11
Additional File 11 TF distribution in the four hierarchies
TF/TR family	shared_DMG	AS_DMG	AEX_DMG	WW_DMG
AP2/ERF-AP2	1	-	-	-
AP2/ERF-ERF	12	1	1	1
AP2/ERF-RAV	1	-	-	-
AUX/IAA	-	-	-	1
B3	-	-	1	-
B3-ARF	2	-	-	-
BBR-BPC	-	-	-	1
bHLH	1	-	-	-
bZIP	1	-	-	1
C2H2	-	1	-	-
C3H	2	-	1	-
CSD	-	-	-	1
GARP-G2-like	3	-	-	-
HB-other	-	-	1	-
HRT	-	-	1	-
HSF	1	-	-	-
LIM	-	-	2	-
LOB	-	-	-	1
MADS-MIKC	3	-	-	-
MBF1	-	1	-	-
mTERF	-	-	1	-
MYB	5	-	2	1
MYB-related	1	2	-	2
NAC	1	1	-	-
NF-YA	2	-	-	-
RWP-RK	-	1	-	-
SET	-	-	-	1
SNF2	-	-	-	1
SRS	1	-	-	-
TCP	-	-	1	-
Tify	-	-	-	1
WRKY	6	2	1	1
	43	9	12	13
