# Supplementary material for: A novel TF molecular switch-mechanism found in two contrasting ecotypes of a psammophyte, Agriophyllum squarrosum, in regulating transcriptional drought memory
Source: BMC Plant Biol. 2023 Mar 30;23:167. doi: 10.1186/s12870-023-04154-6 (PMC10061855; doi:10.1186/s12870-023-04154-6)
Supplement: Supplementary file 13 — Supplementary Material 13 [file 12870_2023_4154_MOESM13_ESM.xlsx]

## Sheet: Additional File 13
Additional File 13 DMG subjected to TF switches
	GENEID	K No.	KEGG Annotation	Nr Annotation
shared DMG in AEX	TRINITY_DN71475_c2_g4	K01074	PPT	palmitoyl-protein thioesterase 1-like
	TRINITY_DN69940_c0_g3	K23232	10HGO	probable mannitol dehydrogenase
	TRINITY_DN75159_c1_g3	K00799	GST	probable glutathione S-transferase
	TRINITY_DN71742_c1_g1	-	respiratory burst oxidase homolog protein H	putative respiratory burst oxidase homolog protein H
	TRINITY_DN70259_c0_g1	K04733	IRAK4	probable LRR receptor-like serine/threonine-protein kinase At1g51820
	TRINITY_DN69435_c0_g1	-	BAG family molecular chaperone regulator 3	BAG family molecular chaperone regulator 3
	TRINITY_DN74966_c1_g3	-	protein NRT1/ PTR FAMILY 6.3	protein NRT1/ PTR FAMILY 6.3
	TRINITY_DN74168_c1_g1	K08678	UXS1	UDP-glucuronic acid decarboxylase 2
	TRINITY_DN73488_c0_g3	K13379	RGP	alpha-1,4-glucan-protein synthase 1
	TRINITY_DN73152_c0_g2	-	-	hypothetical protein BVRB_005630
	TRINITY_DN73946_c2_g1	K05909	laccase	laccase-4-like
	TRINITY_DN75759_c0_g2	-	RGA3	putative disease resistance protein RGA3
	TRINITY_DN72869_c4_g1	K22522	LOG	cytokinin riboside 5&apos;-monophosphate phosphoribohydrolase LOG1-like
	TRINITY_DN72974_c0_g1	-	NPY1-like	BTB/POZ domain-containing protein NPY1-like
	TRINITY_DN71839_c0_g1	K06617	raffinose synthase	galactinol--sucrose galactosyltransferase-like
	TRINITY_DN72760_c4_g1	-	calmodulin-binding protein 60 B-like	calmodulin-binding protein 60 B-like
	TRINITY_DN70819_c0_g1	-	-	uncharacterized protein LOC110687365
	TRINITY_DN75123_c1_g1	K01188	beta-glucosidase	beta-glucosidase 24-like
	TRINITY_DN71822_c1_g1	K04733	IRAK4	wall-associated receptor kinase-like 1
	TRINITY_DN71384_c3_g1	K07374	TUBA	tubulin alpha-3 chain
	TRINITY_DN73690_c4_g1	K08150	SLC2A13	inositol transporter 1
	TRINITY_DN75159_c0_g2	K00799	GST	probable glutathione S-transferase
	TRINITY_DN72478_c0_g3	K08900	BCS1	AAA-ATPase At3g50940-like
	TRINITY_DN68270_c0_g1	-	-	uncharacterized protein LOC110705328
	TRINITY_DN68158_c0_g1	K23002	RPAP3	RNA polymerase II-associated protein 3-like
	TRINITY_DN73907_c1_g1	K05863	SLC25A4S	ADP,ATP carrier protein-like
	TRINITY_DN62467_c0_g1	-	F-box/kelch-repeat protein	F-box/kelch-repeat protein At2g44130
	TRINITY_DN73311_c1_g1	K03327	TC.MATE	protein DETOXIFICATION 24-like
	TRINITY_DN69386_c0_g1	-	salicylic acid-binding protein 2-like	salicylic acid-binding protein 2-like
	TRINITY_DN71337_c2_g1	K20772	ACS1_2_6	1-aminocyclopropane-1-carboxylate synthase-like
	TRINITY_DN68668_c0_g1	-	2-hydroxyisoflavanone dehydratase-like	2-hydroxyisoflavanone dehydratase-like
	TRINITY_DN69607_c1_g1	K00430	peroxidase	peroxidase 4-like
	TRINITY_DN73708_c0_g4	K10256	FAD2	delta(12)-acyl-lipid-desaturase-like
	TRINITY_DN70009_c7_g2	-	alkaline/neutral invertase B	probable alkaline/neutral invertase B
	TRINITY_DN67038_c0_g1	K23544	SERINC1_3	serine incorporator 3
	TRINITY_DN68163_c0_g1	-	organic cation/carnitine transporter 3-like	organic cation/carnitine transporter 3-like
	TRINITY_DN75679_c1_g1	-	developmentally-regulated G-protein 3-like	developmentally-regulated G-protein 3-like
	TRINITY_DN68977_c0_g2	-	-	uncharacterized protein LOC110788756
	TRINITY_DN75518_c3_g1	-	-	uncharacterized protein LOC110709872
	TRINITY_DN70072_c0_g1	K01759	GLO1	putative lactoylglutathione lyase
	TRINITY_DN72796_c1_g4	K13993	HSP20	18.1 kDa class I heat shock protein-like
	TRINITY_DN70917_c3_g1	K11982	RNF115_126	E3 ubiquitin-protein ligase RING1-like
	TRINITY_DN74312_c1_g1	K05350	bglB	beta-glucosidase 18-like
	TRINITY_DN77270_c0_g1	-	UDP-glycosyltransferase 89B2	UDP-glycosyltransferase 89B2
	TRINITY_DN67463_c0_g1	-	RADIALIS-like 3	protein RADIALIS-like 3
	TRINITY_DN73718_c2_g4	K03327	TC.MATE	protein DETOXIFICATION 30-like
	TRINITY_DN77030_c0_g1	-	WSD1	O-acyltransferase WSD1-like
	TRINITY_DN73705_c1_g2	-	1-aminocyclopropane-1-carboxylate oxidase homolog 4	1-aminocyclopropane-1-carboxylate oxidase homolog 4-like
	TRINITY_DN75984_c0_g4	K16297	SCPL-II	serine carboxypeptidase II-3
	TRINITY_DN72485_c2_g3	-	cytochrome P450 83B1	cytochrome P450 83B1-like
	TRINITY_DN74781_c3_g3	-	myosin light chain kinase	probable myosin light chain kinase DDB_G0279831
	TRINITY_DN68895_c0_g1	-	L-type lectin-domain containing receptor kinase IV	L-type lectin-domain containing receptor kinase IV.1-like
	TRINITY_DN76673_c0_g1	-	-	uncharacterized protein LOC110711846
	TRINITY_DN72409_c2_g2	K00703	glgA	uncharacterized protein LOC110777890
	TRINITY_DN77034_c0_g1	-	RGA3	putative disease resistance protein RGA3
	TRINITY_DN70163_c0_g1	-	-	uncharacterized protein LOC110791628
	TRINITY_DN72713_c3_g1	-	salicylate carboxymethyltransferase	salicylate carboxymethyltransferase-like
	TRINITY_DN72745_c0_g2	-	-	hypothetical protein SOVF_132140
	TRINITY_DN72718_c1_g3	K01054	MGLL	uncharacterized protein LOC110794146
shared DMG in WW	TRINITY_DN73199_c0_g2	K15015	SLC32A	amino acid transporter ANTL1
	TRINITY_DN76768_c0_g1	K04078	groES	10 kDa chaperonin, mitochondrial-like
	TRINITY_DN73067_c2_g2	K09571	FKBP4_5	peptidyl-prolyl cis-trans isomerase FKBP62-like
	TRINITY_DN72070_c1_g1	K03152	thiJ	protein DJ-1 homolog B-like
	TRINITY_DN76788_c2_g1	-	carboxylesterase 2	probable carboxylesterase 2
	TRINITY_DN76425_c1_g1	-		uncharacterized protein At1g04910-like
	TRINITY_DN74444_c0_g1	K12837	U2AF2	splicing factor U2af large subunit B-like
	TRINITY_DN73714_c0_g6	-	glucan endo-1,3-beta-glucosidase 5	glucan endo-1,3-beta-glucosidase 5
	TRINITY_DN76075_c2_g4	-	-	hypothetical protein BVRB_002080
	TRINITY_DN72448_c0_g3	K12741	HNRNPA1_3	heterogeneous nuclear ribonucleoprotein 1-like
	TRINITY_DN73230_c0_g2	K09553	STIP1	hsp70-Hsp90 organizing protein 2-like
	TRINITY_DN72961_c0_g1	K09510	DNAJB4	dnaJ homolog subfamily B member 1-like
	TRINITY_DN73382_c4_g1	K05864	PPID	peptidyl-prolyl cis-trans isomerase CYP40
	TRINITY_DN67797_c0_g1	K16292	CEP	hypothetical protein SOVF_168570
	TRINITY_DN67299_c0_g1	-	ylmG homolog protein 1-2	ylmG homolog protein 1-2, chloroplastic-like
	TRINITY_DN71428_c4_g1	-	pentatricopeptide repeat-containing protein	pentatricopeptide repeat-containing protein At4g39952, mitochondrial
	TRINITY_DN70855_c0_g1	K14085	ALDH7A1	aldehyde dehydrogenase family 7 member B4
	TRINITY_DN71623_c0_g1	-	-	putative uncharacterized protein DDB_G0277255
	TRINITY_DN74595_c3_g1	K01188	E3.2.1.21	beta-glucosidase 13
	TRINITY_DN75017_c2_g4	-	ATL52	RING-H2 finger protein ATL52-like
	TRINITY_DN73017_c1_g2	-	amino acid permease 3	amino acid permease 3-like
	TRINITY_DN69529_c0_g1	-	COBRA	protein COBRA-like
	TRINITY_DN75983_c2_g1	-	RING-H2 finger protein ATL73-like	RING-H2 finger protein ATL73-like
	TRINITY_DN72871_c1_g1	-	RING-H2 finger protein ATL73-like	RING-H2 finger protein ATL13-like
	TRINITY_DN66989_c0_g1	K19040	ATL76S	RING-H2 finger protein ATL78-like
	TRINITY_DN74223_c0_g1	K00703	glgA	hypothetical protein BVRB_5g125350
	TRINITY_DN76105_c0_g1	K03695	clpB	ClpB ATP protease
	TRINITY_DN76838_c4_g1	-	CYP72A219	cytochrome P450 CYP72A219-like
	TRINITY_DN73117_c0_g1	-	stress-related protein-like	stress-related protein-like
	TRINITY_DN76986_c3_g2	-	-	uncharacterized protein LOC110733904
	TRINITY_DN72798_c0_g1	K13993	HSP20	17.1 kDa class II heat shock protein-like
	TRINITY_DN71326_c1_g2	K15121	SLC25A44	solute carrier family 25 member 44-like
	TRINITY_DN75115_c2_g3	K04077	groEL	ruBisCO large subunit-binding protein subunit beta, chloroplastic
	TRINITY_DN75839_c1_g1	K03283	HSPA1s	stromal 70 kDa heat shock-related protein, chloroplastic-like
	TRINITY_DN76611_c4_g1	K03283	HSPA1s	heat shock 70 kDa protein-like
	TRINITY_DN72153_c2_g1	K01535	PMA1	ATPase 4, plasma membrane-type
	TRINITY_DN76762_c7_g2	K00454	LOX2S	linoleate 13S-lipoxygenase 2-1, chloroplastic-like
	TRINITY_DN71365_c0_g1	-	EGY3	probable zinc metallopeptidase EGY3, chloroplastic
	TRINITY_DN71623_c1_g2	K03283	HSPA1s	heat shock 70 kDa protein-like
	TRINITY_DN74036_c1_g1	K22389	LCAT3	phospholipase A(1) LCAT3-like
	TRINITY_DN66254_c0_g1	-	phosphatidylinositol 4-kinase gamma 3	phosphatidylinositol 4-kinase gamma 3-like
	TRINITY_DN72811_c0_g1	K09699	DBT	hypothetical protein SOVF_057380
	TRINITY_DN72506_c3_g3	-	TSJT1	stem-specific protein TSJT1-like
	TRINITY_DN64092_c0_g1	-	F-box/kelch-repeat protein	F-box/kelch-repeat protein At1g80440-like
	TRINITY_DN67212_c0_g1	-	-	uncharacterized protein LOC110728831
	TRINITY_DN67412_c0_g1	K16283	SDIR1	E3 ubiquitin-protein ligase SDIR1
	TRINITY_DN73686_c1_g1	K09419	HSFF	heat shock factor protein HSF30-like
	TRINITY_DN75551_c1_g2	K00799	GST	glutathione S-transferase-like
	TRINITY_DN72697_c2_g1	K13993	HSP20	17.3 kDa class II heat shock protein-like
	TRINITY_DN76942_c2_g6	K01784	galE	UDP-glucose 4-epimerase GEPI48-like
	TRINITY_DN76515_c0_g1	-	GCR2	lanC-like protein GCR2
	TRINITY_DN74474_c3_g3	K08235	E2.4.1.207	hypothetical protein CUMW_026650
	TRINITY_DN68637_c0_g1	K09490	HSPA5	mediator of RNA polymerase II transcription subunit 37a-like
	TRINITY_DN75839_c1_g2	-	-	uncharacterized protein LOC110714579
	TRINITY_DN70173_c0_g1	K03695	clpB	chaperone protein ClpB4, mitochondrial-like
	TRINITY_DN76461_c1_g1	K13993	HSP20	17.8 kDa class I heat shock protein-like
	TRINITY_DN66423_c0_g1	-	-	hypothetical protein BVRB_4g087040
	TRINITY_DN72378_c2_g2	-	heavy metal-associated isoprenylated plant protein 27	heavy metal-associated isoprenylated plant protein 27-like
	TRINITY_DN72280_c0_g1	K00695	E2.4.1.13	sucrose synthase
	TRINITY_DN70716_c2_g4	-	RABA1f	ras-related protein RABA1f
	TRINITY_DN74715_c0_g2	K00700	GBE1	1,4-alpha-glucan-branching enzyme 1, chloroplastic/amyloplastic-like
	TRINITY_DN76874_c1_g2	K00164	OGDH	2-oxoglutarate dehydrogenase, mitochondrial-like
	TRINITY_DN75664_c3_g1	K01507	ppa	soluble inorganic pyrophosphatase 1-like
	TRINITY_DN76047_c3_g1	-	2-oxoglutarate-dependent dioxygenase	probable 2-oxoglutarate-dependent dioxygenase At5g05600
	TRINITY_DN74498_c3_g1	K20536	MPK3	mitogen-activated protein kinase 3
	TRINITY_DN73826_c1_g2	K22522	LOG	cytokinin riboside 5&apos;-monophosphate phosphoribohydrolase LOG8-like
	TRINITY_DN73121_c2_g1	K04733	IRAK4	receptor-like cytoplasmic kinase 176
	TRINITY_DN66120_c0_g1	-	-	uncharacterized protein LOC110704969
	TRINITY_DN69563_c0_g1	K15920	XYL4	probable beta-D-xylosidase 5
	TRINITY_DN71027_c2_g1	-	ATL52	RING-H2 finger protein ATL52-like
	TRINITY_DN73832_c0_g1	-	leucine-rich repeat extensin-like protein 4	leucine-rich repeat extensin-like protein 4
	TRINITY_DN76651_c2_g3	-	-	uncharacterized protein LOC110803249
	TRINITY_DN70420_c3_g1	-	cellulose synthase-like protein G3	cellulose synthase-like protein G3
	TRINITY_DN70417_c5_g3	-	U-box domain-containing protein 27	U-box domain-containing protein 27-like
	TRINITY_DN74718_c0_g1	-	HSL1	receptor-like protein kinase HSL1
	TRINITY_DN74465_c0_g2	-	protein trichome birefringence-like 41	protein trichome birefringence-like 41
	TRINITY_DN72304_c0_g7	-	-	hypothetical protein SOVF_217010
	TRINITY_DN67390_c0_g1	-	lysine histidine transporter 1	lysine histidine transporter 1-like
	TRINITY_DN73234_c1_g1	-	galacturonosyltransferase	probable galacturonosyltransferase-like 8
	TRINITY_DN68857_c0_g1	-	berberine bridge enzyme	berberine bridge enzyme-like 21
	TRINITY_DN65136_c0_g1	-	-	uncharacterized protein LOC104903507
	TRINITY_DN76940_c1_g1	-	LRR receptor	probable LRR receptor-like serine/threonine-protein kinase At1g07650
	TRINITY_DN73383_c2_g5	-	PIX13	probable serine/threonine-protein kinase PIX13
	TRINITY_DN75641_c2_g1	-	ABP19a	auxin-binding protein ABP19a-like
	TRINITY_DN67519_c0_g1	-	-	hypothetical protein BVRB_3g060730
	TRINITY_DN71700_c0_g1	K00083	CAD	probable cinnamyl alcohol dehydrogenase 6
	TRINITY_DN73016_c0_g2	-	Barley B recombinant	protein Barley B recombinant-like
	TRINITY_DN72715_c0_g1	K10999	CESA	cellulose synthase A catalytic subunit 4 -like
	TRINITY_DN72035_c0_g2	K10999	CESA	cellulose synthase A catalytic subunit 8 -like
	TRINITY_DN71116_c0_g2	-	IRK	probable LRR receptor-like serine/threonine-protein kinase IRK
	TRINITY_DN66990_c0_g1	-	COBRA	COBRA-like protein 4
	TRINITY_DN73987_c1_g3	K22312	ST2A	cytosolic sulfotransferase 5
	TRINITY_DN67597_c0_g1	K04733	IRAK4	probable L-type lectin-domain containing receptor kinase S.5
	TRINITY_DN73936_c1_g2	K03327	TC.MATE	protein DETOXIFICATION 16-like
	TRINITY_DN73641_c0_g3	-	ITN1	ankyrin repeat-containing protein ITN1-like
AS DMG in AEX	TRINITY_DN74332_c3_g4	-	TPRXL	putative protein TPRXL
	TRINITY_DN73034_c2_g1	-	-
	TRINITY_DN72851_c1_g1	-	tetraspanin	tetraspanin-10-like
	TRINITY_DN71921_c1_g1	-	-	uncharacterized protein LOC110798146
	TRINITY_DN77113_c1_g1	-	-	uncharacterized protein LOC104884908
	TRINITY_DN62665_c0_g1	-	30S ribosomal protein S21	30S ribosomal protein S21, chloroplastic-like
	TRINITY_DN74485_c0_g1	K02830	HRAD1	uncharacterized protein LOC110730146
	TRINITY_DN73313_c0_g3	K06961	KRR1	KRR1 small subunit processome component homolog
	TRINITY_DN74119_c1_g2	-	-
	TRINITY_DN71699_c2_g4	-	-	uncharacterized protein LOC110722590
	TRINITY_DN66852_c0_g3	-	serine/threonine-protein phosphatase 5	serine/threonine-protein phosphatase 5
	TRINITY_DN70385_c1_g2	K06874	K06874	zinc finger protein ZPR1-like
	TRINITY_DN67540_c0_g1	K03687	GRPE	protein grpe
	TRINITY_DN73932_c1_g1	-	-	uncharacterized protein LOC110778971
	TRINITY_DN74946_c1_g1	-	-	uncharacterized protein LOC110785672
	TRINITY_DN71687_c4_g1	K13458	RAR1	cysteine and histidine-rich domain-containing protein RAR1-like
	TRINITY_DN74007_c1_g2	K00207	DPYD	dihydropyrimidine dehydrogenase (NADP(+)), chloroplastic
	TRINITY_DN75159_c0_g1	K00799	GST	probable glutathione S-transferase
	TRINITY_DN74780_c0_g2	K02137	ATPeF0O	ATP synthase subunit O, mitochondrial-like
	TRINITY_DN76030_c2_g2	K09487	HSP90B	hypothetical protein M569_10141, partial
	TRINITY_DN75945_c1_g4	K22145	TMEM18	transmembrane protein 18-like
	TRINITY_DN68386_c0_g1	-	-	uncharacterized protein LOC104908685
	TRINITY_DN71144_c3_g1	-	-	uncharacterized protein LOC110720729
	TRINITY_DN71821_c0_g2	-	salt tolerance protein 5	salt tolerance protein 5
	TRINITY_DN73834_c0_g2	-	-
	TRINITY_DN74352_c1_g3	K09562	HSPBP1	hsp70-binding protein 1-like
	TRINITY_DN72270_c1_g1	-	nudC domain-containing protein 2	nudC domain-containing protein 2-like
	TRINITY_DN76281_c0_g1	-	-	uncharacterized protein LOC110695270
	TRINITY_DN73632_c2_g4	-	stress-induced protein	UPF0664 stress-induced protein C29B12.11c-like
	TRINITY_DN73515_c0_g1	K12795	SUGT1	protein SGT1 homolog B
	TRINITY_DN74725_c2_g2	K14298	RAE1	protein RAE1-like
	TRINITY_DN62869_c0_g1	-	-	hypothetical protein SOVF_076320
	TRINITY_DN76784_c1_g3	-	-
	TRINITY_DN69716_c0_g1	K19373	DNAJC28	dnaJ homolog subfamily C member 28
	TRINITY_DN72658_c3_g1	K01114	plc	non-specific phospholipase C4-like
	TRINITY_DN76422_c2_g3	-	-	uncharacterized protein LOC110799418
	TRINITY_DN64553_c0_g1	K17619	MDP1	magnesium-dependent phosphatase 1-like
	TRINITY_DN69276_c0_g2	K23327	HIKESHI	protein OPI10 homolog
	TRINITY_DN73733_c7_g1	-	-	neurochondrin
	TRINITY_DN68385_c0_g1	K00939	adk	probable adenylate kinase 6, chloroplastic
	TRINITY_DN76772_c1_g1	-	-	uncharacterized protein LOC110783924
	TRINITY_DN69557_c0_g1	-	-	uncharacterized protein LOC110731520
	TRINITY_DN76061_c2_g1	-	-	uncharacterized protein LOC110708952
	TRINITY_DN70841_c1_g5	-	-	hypothetical protein SOVF_083030
	TRINITY_DN75120_c3_g1	K08176	PHO84	probable inorganic phosphate transporter 1-4
	TRINITY_DN73319_c0_g5	-	-	hypothetical protein BVRB_8g187250
	TRINITY_DN68191_c0_g1	-	molybdenum cofactor sulfurase	molybdenum cofactor sulfurase-like
	TRINITY_DN74696_c0_g3	K06630	YWHAE	14-3-3-like protein
	TRINITY_DN71670_c2_g1	-	-	uncharacterized protein LOC104888369
AS DMG in WW	TRINITY_DN74628_c1_g5	K11752	ribD	riboflavin biosynthesis protein PYRR, chloroplastic-like
	TRINITY_DN70021_c0_g1	-	-	uncharacterized protein LOC110692295
	TRINITY_DN74804_c0_g1	K04077	groEL	chaperonin CPN60-like 2, mitochondrial
	TRINITY_DN71081_c1_g1	-	tetratricopeptide repeat protein 1	tetratricopeptide repeat protein 1-like
	TRINITY_DN74938_c4_g2	-	UV-B-induced protein	UV-B-induced protein At3g17800, chloroplastic-like
	TRINITY_DN75159_c0_g3	K00799	GST	probable glutathione S-transferase
	TRINITY_DN70672_c6_g3	-	SMR4	cyclin-dependent protein kinase inhibitor SMR4-like
	TRINITY_DN71418_c6_g2	-	-	hypothetical protein SOVF_207340
	TRINITY_DN74386_c0_g1	-	somatic embryogenesis receptor kinase 1	somatic embryogenesis receptor kinase 1-like
	TRINITY_DN68598_c0_g1	-	-	hypothetical protein BVRB_8g183270
	TRINITY_DN70927_c0_g1	-	-	uncharacterized protein LOC110734379
	TRINITY_DN71140_c0_g2	K13120	FAM32A	protein FAM32A-like
	TRINITY_DN74938_c4_g1	-	UV-B-induced protein	UV-B-induced protein At3g17800, chloroplastic-like
	TRINITY_DN74628_c1_g3	K11752	ribD	riboflavin biosynthesis protein PYRR, chloroplastic
	TRINITY_DN73540_c2_g2	-	calcyclin-binding protein	calcyclin-binding protein-like
	TRINITY_DN71689_c0_g1	K22047	MSL1_2_3	mechanosensitive ion channel protein 2, chloroplastic
	TRINITY_DN69582_c0_g2	K09498	CCT6	T-complex protein 1 subunit zeta 1
	TRINITY_DN75348_c1_g2	K04077	groEL	chaperonin CPN60, mitochondrial
	TRINITY_DN74548_c3_g1	-	transmembrane protein 56	transmembrane protein 56-like
	TRINITY_DN67992_c0_g1	K10885	XRCC5	ATP-dependent DNA helicase 2 subunit KU80-like
	TRINITY_DN76404_c0_g3	-	-	uncharacterized protein LOC104892429
	TRINITY_DN68041_c0_g1	K09651	RHBDD1	rhomboid-like protein 14, mitochondrial
	TRINITY_DN72012_c0_g1	K00679	E2.3.1.158	phospholipid:diacylglycerol acyltransferase 1-like
	TRINITY_DN76547_c0_g2	K17606	IGBP1	PP2A regulatory subunit TAP46-like
	TRINITY_DN76598_c2_g1	K12859	TXNL4A	thioredoxin-like protein YLS8
	TRINITY_DN68271_c0_g1	-	HIT domain-containing protein 2	zinc finger HIT domain-containing protein 2-like
	TRINITY_DN74092_c3_g1	K06890	K06890	BI1-like protein
	TRINITY_DN76584_c2_g2	-	endo-1,3;1,4-beta-D-glucanase	endo-1,3;1,4-beta-D-glucanase
	TRINITY_DN77017_c0_g2	-	late embryogenesis abundant protein 31	late embryogenesis abundant protein 31-like
	TRINITY_DN70436_c4_g1	-	-	hypothetical protein BVRB_4g087030
	TRINITY_DN74295_c0_g6	K13993	HSP20	18.2 kDa class I heat shock protein
	TRINITY_DN68038_c0_g1	-	-
	TRINITY_DN70604_c0_g1	-	rhomboid-like protein 15	rhomboid-like protein 15
	TRINITY_DN73518_c2_g1	K18819	GOLS	galactinol synthase 1
	TRINITY_DN72113_c0_g1	K11368	ENY2	hypothetical protein BVRB_6g132000
	TRINITY_DN73021_c0_g1	-	-	uncharacterized protein LOC110792172
	TRINITY_DN76919_c0_g1	-	-
	TRINITY_DN74856_c0_g1	-	-	uncharacterized protein LOC110714204
	TRINITY_DN71757_c5_g2	-	-
	TRINITY_DN72090_c2_g1	-	-	uncharacterized protein LOC110708952
	TRINITY_DN74564_c0_g3	-	-	uncharacterized protein LOC110709246
	TRINITY_DN76713_c1_g6	-	-
	TRINITY_DN73468_c0_g1	-	-	uncharacterized protein At5g48480
	TRINITY_DN73518_c2_g3	K18819	GOLS	galactinol synthase 2-like
	TRINITY_DN70274_c0_g1	-	-	hypothetical protein COLO4_15689
	TRINITY_DN71567_c3_g1	-	PHOS34	universal stress protein PHOS34
	TRINITY_DN74479_c2_g1	-	late embryogenesis abundant protein 1	late embryogenesis abundant protein 1-like
	TRINITY_DN73443_c0_g1	-	auxin-binding protein T85	auxin-binding protein T85
	TRINITY_DN74542_c0_g3	K07375	TUBB	tubulin beta chain
	TRINITY_DN74479_c6_g1	-	-
	TRINITY_DN76294_c2_g2	K04733	IRAK4	cysteine-rich receptor-like protein kinase 10
	TRINITY_DN72653_c1_g2	K00012	UGDH	UDP-glucose 6-dehydrogenase 1
	TRINITY_DN75389_c0_g4	-	ZmPK1	putative receptor protein kinase ZmPK1
	TRINITY_DN73793_c0_g1	-	-	uncharacterized protein LOC110699924
	TRINITY_DN74317_c2_g7	K07375	TUBB	beta-tubulin, partial
	TRINITY_DN74760_c2_g8	-	MID1-COMPLEMENTING ACTIVITY 1	protein MID1-COMPLEMENTING ACTIVITY 1-like
	TRINITY_DN75719_c1_g1	K02723	psbY	photosystem II core complex proteins psbY, chloroplastic-like
	TRINITY_DN76498_c0_g7	-	ANS	probable 2-oxoglutarate-dependent dioxygenase ANS
	TRINITY_DN72926_c5_g1	K04079	HSP90A	heat shock protein 83
	TRINITY_DN69640_c1_g1	-	monothiol glutaredoxin-S17	monothiol glutaredoxin-S17
	TRINITY_DN74985_c3_g2	-	peamaclein	peamaclein-like
	TRINITY_DN73795_c1_g1	K14497	PP2C	probable protein phosphatase 2C 24
	TRINITY_DN74606_c1_g1	-	-
	TRINITY_DN76281_c0_g2	-	-	uncharacterized protein LOC110695269
	TRINITY_DN73606_c4_g3	-	-	hypothetical protein SOVF_061220
	TRINITY_DN72926_c5_g3	K04079	HSP90A	heat shock protein 83, partial
	TRINITY_DN76903_c0_g2	K14497	PP2C	probable protein phosphatase 2C 24
	TRINITY_DN68565_c0_g1	K09560	ST13	FAM10 family protein At4g22670
	TRINITY_DN75728_c1_g2	-	-	uncharacterized protein At3g03773-like
	TRINITY_DN72926_c5_g2	-	-
	TRINITY_DN77023_c2_g3	-	-	uncharacterized protein At3g03773-like
	TRINITY_DN75324_c3_g1	-	-	uncharacterized protein LOC110805502
	TRINITY_DN71590_c0_g1	K03926	cutA	Divalent ion tolerance protein
	TRINITY_DN75681_c0_g3	-	-	uncharacterized protein LOC104896228
	TRINITY_DN75359_c1_g1	-	-	uncharacterized protein LOC104886816
AEX DMG	TRINITY_DN73079_c0_g1	-	-	hypothetical protein VITISV_040887
	TRINITY_DN75975_c0_g2	-	-
	TRINITY_DN74264_c1_g1	K01512	acyP	hypothetical protein BVRB_7g161600
	TRINITY_DN75623_c7_g1	-	acyl-CoA-binding domain-containing protein 3	acyl-CoA-binding domain-containing protein 3
	TRINITY_DN77042_c0_g2	-	-	uncharacterized protein LOC104904101
	TRINITY_DN76908_c5_g1	K23051	ndhT	NAD(P)H-quinone oxidoreductase subunit T, chloroplastic
	TRINITY_DN77020_c3_g1	-	-
	TRINITY_DN74582_c1_g1	-	cytochrome P450 CYP72A219	cytochrome P450 CYP72A219-like
	TRINITY_DN76267_c1_g3	-	-
	TRINITY_DN75003_c0_g2	K03283	HSPA1s	hypothetical protein SOVF_034610
	TRINITY_DN67372_c0_g1	K19307	BMT5	uncharacterized protein At4g26485-like
	TRINITY_DN71566_c3_g1	-	-
	TRINITY_DN71142_c0_g4	-	-
	TRINITY_DN76267_c0_g1	-	early light-induced protein 1	early light-induced protein 1, chloroplastic-like
	TRINITY_DN74234_c1_g1	-	early light-induced protein 1	early light-induced protein 1, chloroplastic-like
	TRINITY_DN71537_c0_g1	-	-	uncharacterized protein LOC104897268
	TRINITY_DN76313_c3_g5	-	-	uncharacterized protein LOC104883135
	TRINITY_DN73868_c2_g2	-	-
	TRINITY_DN75735_c0_g2	-	-	uncharacterized protein LOC110690713
	TRINITY_DN74690_c0_g1	-	-
	TRINITY_DN71093_c2_g2	-	-
	TRINITY_DN73175_c0_g1	-	-	uncharacterized protein LOC109136493
	TRINITY_DN71140_c0_g3	-	G-type lectin S-receptor-like serine/threonine-protein kinase	G-type lectin S-receptor-like serine/threonine-protein kinase At1g11330
	TRINITY_DN76436_c1_g1	-	-
	TRINITY_DN75434_c4_g1	-	-
	TRINITY_DN74176_c1_g1	-	-
	TRINITY_DN68169_c0_g2	-	F-box protein	F-box protein At2g32560-like
	TRINITY_DN75067_c1_g1	-	pentatricopeptide repeat-containing protein	pentatricopeptide repeat-containing protein At5g14770, mitochondrial
	TRINITY_DN71358_c1_g1	-	-	hypothetical protein SOVF_079020
WW DMG	TRINITY_DN74705_c1_g2	-	-	uncharacterized protein LOC110777470, partial
	TRINITY_DN76974_c1_g2	-	-
	TRINITY_DN76755_c0_g5	K13993	HSP20	RecName: Full=Small heat shock protein, chloroplastic; Flags: Precursor
	TRINITY_DN73965_c0_g5	-	ANS	probable 2-oxoglutarate-dependent dioxygenase ANS
	TRINITY_DN75646_c1_g1	-	-
	TRINITY_DN72969_c1_g5	-	-
	TRINITY_DN74676_c0_g2	-	-
	TRINITY_DN73062_c0_g4	-	-
	TRINITY_DN77047_c2_g2	-	-	hypothetical protein BVRB_037930, partial
	TRINITY_DN77086_c1_g1	-	-
	TRINITY_DN75222_c0_g1	-	-	hypothetical protein Csa_5G611020
	TRINITY_DN71634_c0_g4	K05349	bglX	uncharacterized protein LOC110800827
	TRINITY_DN72732_c0_g1	-	-	uncharacterized protein LOC110709038
	TRINITY_DN71632_c1_g1	-	bark storage protein A	bark storage protein A-like
	TRINITY_DN76780_c6_g1	K00573	E2.1.1.77	protein-L-isoaspartate O-methyltransferase-like
	TRINITY_DN72562_c2_g2	-	-	uncharacterized protein LOC110735625
	TRINITY_DN74654_c0_g2	-	hydrolase	hydrolase, partial
	TRINITY_DN74091_c1_g3	-	-
	TRINITY_DN77104_c2_g2	-	-
	TRINITY_DN68260_c0_g1	-	pentatricopeptide repeat-containing protein	pentatricopeptide repeat-containing protein At1g62350-like
	TRINITY_DN71773_c3_g1	-	-
	TRINITY_DN76890_c0_g1	-	-	uncharacterized protein LOC110686577
	TRINITY_DN80596_c0_g1	-	-	hypothetical protein BVRB_4g086270
	TRINITY_DN66531_c0_g2	-	-	glycine-rich protein 5-like
	TRINITY_DN71992_c2_g3	K10859	ALKBH2	DNA oxidative demethylase ALKBH2
	TRINITY_DN76118_c0_g1	-	-	hypothetical protein CRG98_014805
	TRINITY_DN71893_c2_g1	-	-	hypothetical protein CQW23_33846
	TRINITY_DN75655_c1_g1	K00927	PGK	phosphoglycerate kinase 3, cytosolic
	TRINITY_DN72170_c4_g2	-	-
	TRINITY_DN76731_c3_g1	-	-
	TRINITY_DN76892_c1_g2	-	gag-pol polymerase	gag-pol polymerase, partial
	TRINITY_DN71152_c0_g1	-	-
	TRINITY_DN75691_c1_g2	-	-
	TRINITY_DN74009_c2_g2	-	-	hypothetical protein BVRB_9g222160
	TRINITY_DN74014_c4_g2	-	spermatogenesis-associated protein 20	spermatogenesis-associated protein 20-like
	TRINITY_DN71963_c3_g3	-	-
	TRINITY_DN67181_c0_g1	-	-
	TRINITY_DN76647_c3_g2	-	-	uncharacterized protein LOC110779508
	TRINITY_DN66875_c0_g1	-	-	hypothetical protein BVRB_6g146560
	TRINITY_DN71477_c3_g1	K18482	ADCL	LOW QUALITY PROTEIN: D-amino-acid transaminase, chloroplastic-like
	TRINITY_DN69731_c0_g1	-	-	uncharacterized protein LOC104892468
	TRINITY_DN75220_c0_g8	-	-	hypothetical protein SOVF_079340
	TRINITY_DN72620_c0_g1	-	-	uncharacterized protein LOC104907667
	TRINITY_DN76678_c0_g2	-	-
	TRINITY_DN72238_c3_g1	-	-	uncharacterized protein LOC104895066
	TRINITY_DN75132_c4_g1	K03875	SKP2	F-box protein SKP2A-like
	TRINITY_DN71950_c2_g1	-	-
	TRINITY_DN61890_c0_g1	-	-
	TRINITY_DN73165_c1_g4	-	-
	TRINITY_DN65447_c0_g1	-	-	hypothetical protein
	TRINITY_DN73398_c1_g1	K15849	PAT	bifunctional aspartate aminotransferase and glutamate/aspartate-prephenate aminotransferase-like
	TRINITY_DN68231_c0_g1	-	-	hypothetical protein BVRB_5g118370
	TRINITY_DN76070_c4_g1	-	-	uncharacterized protein LOC110713780
	TRINITY_DN62770_c0_g1	-	-	hypothetical protein BVRB_1g005200
	TRINITY_DN71942_c2_g1	K03327	TC.MATE	hypothetical protein BVRB_6g138870
	TRINITY_DN70671_c0_g2	K05953	E2.5.1.43	nicotianamine synthase-like
	TRINITY_DN77040_c0_g1	K00031	IDH1	isocitrate dehydrogenase
	TRINITY_DN73211_c2_g1	K03935	NDUFS2	unknown
	TRINITY_DN75474_c0_g2	-	-	uncharacterized protein LOC110731495
	TRINITY_DN74736_c0_g1	-	tetraspanin-19	tetraspanin-19-like
	TRINITY_DN71794_c2_g1	-	-	hypothetical protein BVRB_3g064740
	TRINITY_DN73805_c12_g1	K14011	UBXN6	plant UBX domain-containing protein 2
	TRINITY_DN73166_c2_g2	-	-
	TRINITY_DN72471_c4_g1	-	-	uncharacterized protein LOC110731916
	TRINITY_DN71441_c0_g1	-	psbP domain-containing protein 2	psbP domain-containing protein 2, chloroplastic
	TRINITY_DN72552_c1_g3	-	orf300 gene product	orf300 gene product (mitochondrion)
	TRINITY_DN66143_c0_g1	-	prostatic spermine-binding protein	prostatic spermine-binding protein-like
	TRINITY_DN76161_c0_g1	K01785	galM	aldose 1-epimerase
	TRINITY_DN75559_c0_g1	-	-	peptide methionine sulfoxide reductase-like
	TRINITY_DN73947_c3_g2	K20777	EXD2	Werner Syndrome-like exonuclease
	TRINITY_DN64347_c0_g1	-	-	uncharacterized protein LOC110786358
	TRINITY_DN69006_c0_g1	-	-	uncharacterized protein LOC110717532
	TRINITY_DN76243_c1_g1	-	-	uncharacterized protein LOC110728557
	TRINITY_DN68417_c0_g1	-	-	uncharacterized protein LOC104907569
	TRINITY_DN73181_c2_g2	K05929	E2.1.1.103	phosphoethanolamine N-methyltransferase-like
	TRINITY_DN75058_c4_g2	K05929	E2.1.1.103	phosphoethanolamine N-methyltransferase
	TRINITY_DN74214_c2_g4	-	-	uncharacterized protein LOC110714558
	TRINITY_DN75058_c4_g4	-	-
	TRINITY_DN71413_c1_g1	-	-	uncharacterized protein LOC110695288
	TRINITY_DN66876_c0_g1	-	-	hypothetical protein BVRB_4g079700
