# Supplementary material for: A novel TF molecular switch-mechanism found in two contrasting ecotypes of a psammophyte, Agriophyllum squarrosum, in regulating transcriptional drought memory
Source: BMC Plant Biol. 2023 Mar 30;23:167. doi: 10.1186/s12870-023-04154-6 (PMC10061855; doi:10.1186/s12870-023-04154-6)
Supplement: Supplementary file 14 — Supplementary Material 14 [file 12870_2023_4154_MOESM14_ESM.xlsx]

## Sheet: Additional File 14
Additional File 14 Primers used in qPCR validation
Name	Accession No.	Forward Primer	Reverse Primer	Product length	Tm
UBC22	TRINITY_DN71981_c1_g1	AATGGAGCCCAGCACTTACA	GCCTCATACTTTGGCCGATCA	133	61
PP2A	TRINITY_DN71829_c1_g1	TCGCCCCTGTTTAGTGGAGT	GTACGTCTTCTCTGCCGACT	122	61
ERF017	TRINITY_DN74987_c2_g1	CGCAGTTTTGCTTACGTGGT	ACCGCCACGTTGTTTGTAGA	148	61
MBF1	TRINITY_DN76918_c1_g1	ACCAAGCTCTACGATCAGGC	CGTCGCAGGAGCTTTCTTGT	80	61
C2H2	TRINITY_DN73840_c1_g1	GATGTCCCTCTCTCCTCTTCTCCA	AGACCCTTGGAGTGGTTAGTG	153	61
ERF4	TRINITY_DN67135_c0_g1	TGCTGTAGGTGCGGGTTATG	AGCTACACTCGAACACGCTC	119	61
NAC72	TRINITY_DN71068_c0_g3	CGGGTCGGGTAGTTTTGACT	TTGGCCCGATTGAGGTTGAT	94	60
HSF-A3	TRINITY_DN71696_c0_g2	TGCTCGAGTACAGAGCTTCAC	AAGCTGCTGAGAGTGAGGTG	149	60
LOB	TRINITY_DN67923_c0_g1	TCCTGACTCGGGTGAGTTGA	TTGTGTCCGTAGTGCTGGTG	89	61
bZIP53	TRINITY_DN74725_c2_g1	AGCGACGTAAAGAACACCGT	CTGCCTCGATCTTCTAGCGG	135	61
